# Supplementary material for: Toxicity assessment of hexafluoropropylene oxide-dimer acid on morphology, heart physiology, and gene expression during zebrafish (Danio rerio) development
Source: Environ Sci Pollut Res Int. 2022 Dec 3;30(12):32320–36. doi: 10.1007/s11356-022-24542-z (PMC10017623; doi:10.1007/s11356-022-24542-z)
Supplement: Supplementary file 1 — Supplementary file1 Supplementary Tables, shallow RNA-Seq data tables (XLSX 416 KB) [file 11356_2022_24542_MOESM1_ESM.xlsx]

## Sheet: Excel Table S1
S1 Differentially expressed genes at each exposure relative to control
gene	prob	log2FC	cluster	exposure relative to control
rps21	0.95471	0.098266	1	0.5
rpl36a	0.919349	0.105948	1	0.5
actn3a	0.923379	0.109927	1	0.5
rps25	0.952613	0.111169	1	0.5
rplp1	0.919602	0.13677	1	0.5
si:dkey-152p16.6	0.914674	0.139816	1	0.5
krtt1c19e	0.958224	0.141225	1	0.5
cyt1	0.945961	0.142826	1	0.5
tubb2b	0.904377	0.14734	1	0.5
rpl38	0.94728	0.149	1	0.5
rpl27	0.948802	0.153125	1	0.5
rpl5a	0.920756	0.161551	1	0.5
tuba1c	0.95321	0.165543	1	0.5
rps15a	0.917637	0.176845	1	0.5
rps5	0.920736	0.176859	1	0.5
rps16	0.950035	0.179556	1	0.5
tubb4b	0.927219	0.180277	1	0.5
rps15	0.946881	0.187731	1	0.5
rps4x	0.906241	0.193494	1	0.5
rps20	0.9021	0.208983	1	0.5
rpl7a	0.946304	0.209507	1	0.5
mylpfa	0.950438	0.210856	1	0.5
zgc:114188	0.939426	0.215684	1	0.5
tma7	0.956471	0.221042	1	0.5
crygn2	0.955085	0.224744	1	0.5
icn	0.903372	0.228688	1	0.5
tuba1a	0.958757	0.234116	1	0.5
LOC100333064	0.917725	0.2434	1	0.5
rps23	0.950532	0.245733	1	0.5
rps18	0.949737	0.248075	1	0.5
rpl14	1	0.2496	1	0.5
rpl13a	0.954435	0.250731	1	0.5
rps10	0.956942	0.259862	1	0.5
rpl12	0.95605	0.265286	1	0.5
rpl18	0.9468	0.266442	1	0.5
gpx4b	0.902041	0.266933	1	0.5
atp5e	0.930594	0.268014	1	0.5
u2af1	0.903953	0.278739	1	0.5
ppiaa	0.951553	0.279208	1	0.5
rbm8a	0.917506	0.280081	1	0.5
rps17	0.947754	0.280326	1	0.5
psmb6	0.915053	0.28876	1	0.5
psmb5	0.910389	0.288873	1	0.5
pmela	0.900565	0.292398	1	0.5
crygm2d8	0.917373	0.306361	1	0.5
mylpfb	0.957848	0.306499	1	0.5
rpn1	0.905411	0.311633	1	0.5
arhgdig	0.906307	0.313459	1	0.5
fkbp3	0.916069	0.313992	1	0.5
rpl19	0.936521	0.318506	1	0.5
srsf5a	0.905556	0.319865	1	0.5
mybphb	0.944985	0.322618	1	0.5
tgfbi	0.931418	0.322818	1	0.5
ckma	0.943461	0.327288	1	0.5
atp5f1	0.958933	0.327603	1	0.5
aldh7a1	0.924505	0.328604	1	0.5
tuba8l4	0.948241	0.329825	1	0.5
ndufb4	0.901339	0.333921	1	0.5
rpl35a	0.932067	0.334704	1	0.5
rps3	0.949137	0.341962	1	0.5
acta1b	1	0.343885	1	0.5
rpl11	0.936286	0.345578	1	0.5
rps19	0.948481	0.349686	1	0.5
ndufa6	0.93674	0.35299	1	0.5
chmp4bb	0.915096	0.357865	1	0.5
ndufb10	0.922468	0.361004	1	0.5
gnb2l1	0.957863	0.363512	1	0.5
rps28	0.998723	0.365045	1	0.5
tuba1b	0.900359	0.365789	1	0.5
ppib	0.945028	0.368348	1	0.5
rpl10a	0.943937	0.368382	1	0.5
faua	0.997276	0.372205	1	0.5
rps9	0.918188	0.372529	1	0.5
rpl23	0.958671	0.377485	1	0.5
rpl24	0.954684	0.380076	1	0.5
rps3a	0.94923	0.388291	1	0.5
rps11	0.958843	0.394501	1	0.5
krt17	0.903951	0.397346	1	0.5
col9a2	0.958684	0.408449	1	0.5
nanos1	0.918094	0.423508	1	0.5
rps14	0.94566	0.424273	1	0.5
hypk	0.9546	0.427183	1	0.5
mtbl	0.901178	0.427281	1	0.5
crygm2d7	0.945756	0.428781	1	0.5
rps13	0.951463	0.432985	1	0.5
rac1a	0.904604	0.437317	1	0.5
crygm2d2	0.957746	0.439063	1	0.5
ndufb11	0.909222	0.440506	1	0.5
mmp2	0.900582	0.468279	1	0.5
crygm2d4	0.953291	0.475001	1	0.5
suclg1	0.94555	0.480674	1	0.5
rpl39	0.943864	0.491206	1	0.5
rps27.1	0.950332	0.493965	1	0.5
mphosph6	0.900247	0.499641	1	0.5
pnp5a	0.938478	0.502056	1	0.5
tuba8l3	0.95685	0.507158	1	0.5
myl13	0.958625	0.513314	1	0.5
mrpl30	0.903688	0.514999	1	0.5
arpc3	0.951419	0.524554	1	0.5
ldb3a	0.943829	0.524959	1	0.5
cald1a	0.937322	0.537135	1	0.5
tada3l	0.902441	0.547851	1	0.5
tnni2b.2	0.947067	0.553814	1	0.5
atp5j2	0.955444	0.571133	1	0.5
myl1	0.951752	0.572834	1	0.5
crygm2d15	0.936899	0.572839	1	0.5
snx4	0.904287	0.576451	1	0.5
mrps30	0.928739	0.599357	1	0.5
pck2	0.903723	0.604627	1	0.5
rrs1	0.919344	0.615372	1	0.5
prss35	0.945735	0.631579	1	0.5
ube2g1a	0.916736	0.63686	1	0.5
tuba8l2	0.944942	0.643555	1	0.5
kank3	0.903203	0.64928	1	0.5
p4hb	0.958808	0.654111	1	0.5
mrps11	0.938805	0.659639	1	0.5
s100w	0.913462	0.665975	1	0.5
krt92	0.945078	0.682451	1	0.5
prp	0.956771	0.688495	1	0.5
mrps24	0.905497	0.689024	1	0.5
defbl1	0.944516	0.69101	1	0.5
cyc1	0.922855	0.692119	1	0.5
atox1	0.928892	0.726342	1	0.5
sae1	0.944527	0.737952	1	0.5
spcs3	0.937476	0.757507	1	0.5
col10a1a	0.957502	0.77102	1	0.5
pdcl3	0.945002	0.789408	1	0.5
serpina1l	0.91299	0.811874	1	0.5
spryd4	0.911178	0.816517	1	0.5
wnt11r	0.944137	0.828245	1	0.5
zgc:63470	0.901833	0.844397	1	0.5
ube2g2	0.941429	0.849011	1	0.5
mrpl46	0.953632	0.8615	1	0.5
rnf130	0.944733	0.863741	1	0.5
farsb	0.92511	0.907392	1	0.5
lyz	0.945553	0.909386	1	0.5
timm8a	0.92173	0.926901	1	0.5
pklr	0.900791	0.928647	1	0.5
myl4	0.951641	0.928939	1	0.5
akt2l	0.906753	0.946822	1	0.5
rbm18	0.907338	0.957043	1	0.5
sult2st2	0.901454	0.962573	1	0.5
cyb5r3	0.951921	0.965484	1	0.5
actn1	0.905849	0.983252	1	0.5
twsg1a	0.951305	0.996885	1	0.5
tnni2a.1	0.921909	1.03063	1	0.5
cyp3c1	0.951347	1.03828	1	0.5
vps18	0.91421	1.04812	1	0.5
cnep1r1	0.926963	1.04929	1	0.5
atp6ap1lb	0.94783	1.05166	1	0.5
plekhh1	0.903986	1.05334	1	0.5
bmi1b	0.953291	1.05548	1	0.5
zgc:101723	0.928967	1.05929	1	0.5
ftcd	0.906168	1.07297	1	0.5
sssca1	0.91411	1.07577	1	0.5
ephx1	0.906026	1.08486	1	0.5
mad2l1	0.92547	1.09098	1	0.5
hoxb5b	0.933913	1.09314	1	0.5
lysmd3	0.955439	1.11685	1	0.5
zgc:103625	0.951356	1.12071	1	0.5
zc3h7a	0.949028	1.12223	1	0.5
lenep	0.906032	1.12518	1	0.5
uap1l1	0.900039	1.16578	1	0.5
sord	0.900943	1.17648	1	0.5
soul2	0.953215	1.1872	1	0.5
apex2	0.903113	1.19015	1	0.5
gpd1a	0.903395	1.20348	1	0.5
smkr1	0.910742	1.21164	1	0.5
cp	0.923531	1.22611	1	0.5
rrad	0.926503	1.25243	1	0.5
pygl	0.948833	1.26107	1	0.5
pemt	0.945817	1.26705	1	0.5
kazald3	0.950581	1.29311	1	0.5
spa17	0.92357	1.3143	1	0.5
acbd4	0.93315	1.31477	1	0.5
rab12	0.908904	1.31931	1	0.5
agxta	0.952072	1.31959	1	0.5
zgc:162989	0.916725	1.3242	1	0.5
hps5	0.932551	1.33259	1	0.5
tmem242	0.930755	1.33344	1	0.5
synpr	0.902168	1.34353	1	0.5
zgc:110224	0.902168	1.34353	1	0.5
gpn1	0.936893	1.346	1	0.5
tmem192	0.901048	1.36206	1	0.5
zgc:77112	0.905278	1.37772	1	0.5
cenpq	0.918171	1.38411	1	0.5
edc3	0.902777	1.43008	1	0.5
slc5a6a	0.902777	1.43008	1	0.5
fgf1a	0.907145	1.43307	1	0.5
prl	0.946429	1.44239	1	0.5
caprin2	0.937973	1.44239	1	0.5
ccs	0.937973	1.44239	1	0.5
cobl	0.937973	1.44239	1	0.5
pctp	0.937973	1.44239	1	0.5
rad23ab	0.937973	1.44239	1	0.5
slc22a16	0.937973	1.44239	1	0.5
smyhc3	0.937973	1.44239	1	0.5
atg12	0.901929	1.45048	1	0.5
zgc:162964	0.955462	1.45571	1	0.5
sfrp1b	0.921409	1.45884	1	0.5
lace1b	0.900624	1.45915	1	0.5
pomk	0.936476	1.46445	1	0.5
kif18a	0.901228	1.4763	1	0.5
atoh1a	0.90642	1.4828	1	0.5
rpe65c	0.918943	1.4881	1	0.5
chst3b	0.923516	1.4902	1	0.5
irx5b	0.923516	1.4902	1	0.5
krt1-c5	0.923516	1.4902	1	0.5
rcan2	0.923516	1.4902	1	0.5
si:dkey-208k22.3	0.923516	1.4902	1	0.5
uroc1	0.923516	1.4902	1	0.5
sbk3	0.937926	1.50063	1	0.5
slc30a1b	0.922931	1.502	1	0.5
zgc:110716	0.922931	1.502	1	0.5
otol1b	0.918598	1.50874	1	0.5
gcga	0.918844	1.51681	1	0.5
lss	0.918844	1.51681	1	0.5
sid4	0.907807	1.51685	1	0.5
zgc:112163	0.901113	1.52671	1	0.5
fam166b	0.918892	1.52839	1	0.5
gnav1	0.918892	1.52839	1	0.5
ipcef1	0.918892	1.52839	1	0.5
wnt5b	0.918892	1.52839	1	0.5
zgc:113983	0.918892	1.52839	1	0.5
gng7	0.902212	1.54133	1	0.5
ran	0.910489	1.55797	1	0.5
pttg1	0.909943	1.57149	1	0.5
bmp8a	0.901791	1.57935	1	0.5
traf4b	0.93508	1.58852	1	0.5
garem	0.947375	1.59331	1	0.5
slc22a6l	0.914149	1.59367	1	0.5
lrrc42	0.91567	1.60881	1	0.5
iqgap3	0.910269	1.61044	1	0.5
urad	0.914181	1.6136	1	0.5
vat1l	0.914181	1.6136	1	0.5
c16h2orf66	0.914859	1.6195	1	0.5
nucb1	0.907338	1.62898	1	0.5
wdr78	0.944924	1.63971	1	0.5
scn12ab	0.95731	1.64369	1	0.5
col8a2	0.914038	1.6503	1	0.5
zgc:153913	0.928011	1.65479	1	0.5
jmjd6	0.907294	1.66149	1	0.5
hcst	0.904769	1.67199	1	0.5
pdcd2l	0.913327	1.67614	1	0.5
sult3st2	0.901046	1.67661	1	0.5
LOC100331497	0.945011	1.67954	1	0.5
mfng	0.957672	1.69184	1	0.5
npas4a	0.930705	1.69545	1	0.5
dnajb2	0.915975	1.69554	1	0.5
fam167ab	0.936311	1.71273	1	0.5
scpp5	0.946799	1.71301	1	0.5
n6amt1	0.93336	1.71359	1	0.5
tgm5l	0.954953	1.715	1	0.5
foxi3a	0.958993	1.75469	1	0.5
tmem185	0.909968	1.76378	1	0.5
zgc:194125	0.927559	1.76619	1	0.5
ccdc96	0.90807	1.76711	1	0.5
gcgb	0.911819	1.77424	1	0.5
dio3a	0.915073	1.77807	1	0.5
ism2b	0.947767	1.78938	1	0.5
ins	0.939065	1.7921	1	0.5
bricd5	0.923047	1.79742	1	0.5
adam28	0.913137	1.80376	1	0.5
zgc:163061	0.913137	1.80376	1	0.5
zgc:92161	0.912615	1.80419	1	0.5
zgc:123068	0.913274	1.80768	1	0.5
smyd3	0.933024	1.81865	1	0.5
cyp8b2	0.924763	1.81897	1	0.5
gpd2	0.944746	1.83208	1	0.5
zgc:101553	0.944746	1.83208	1	0.5
hsdl1	0.947251	1.83494	1	0.5
c1galt1b	0.934477	1.84012	1	0.5
uts2a	0.905824	1.84551	1	0.5
arl8bb	0.954606	1.85957	1	0.5
h2afvb	0.923043	1.8657	1	0.5
tmem86b	0.925909	1.87162	1	0.5
pnp4b	0.948781	1.89261	1	0.5
cldn15a	0.924058	1.90023	1	0.5
si:ch211-284e20.8	0.937585	1.90296	1	0.5
slc39a9	0.954682	1.91052	1	0.5
il4r.1	0.924593	1.92714	1	0.5
cyb5d2	0.917849	1.93207	1	0.5
ncf1	0.917849	1.93207	1	0.5
pnpla3	0.946052	1.94115	1	0.5
ihha	0.94119	1.95523	1	0.5
si:ch73-266f23.3	0.945224	1.96477	1	0.5
fbxl22	0.955513	1.98507	1	0.5
dpys	0.946489	1.9915	1	0.5
btd	0.951647	1.99251	1	0.5
moxd1l	0.940374	2.00547	1	0.5
slc51a	0.952436	2.02122	1	0.5
psme2	0.952959	2.06691	1	0.5
ugt5d1	0.910455	2.0921	1	0.5
trim35-39	0.942974	2.11063	1	0.5
asah1a	0.948873	2.13052	1	0.5
npy2rl	0.944321	2.1333	1	0.5
ccdc153	0.958886	2.13766	1	0.5
zgc:154169	0.953787	2.17055	1	0.5
cyp2aa3	0.949849	2.17567	1	0.5
vipb	0.957864	2.17893	1	0.5
flt1	0.954677	2.1964	1	0.5
ugt5a5	0.925278	2.25349	1	0.5
fgf4	0.949012	2.28283	1	0.5
ppp1r8a	0.952944	2.29514	1	0.5
sfswap	0.947346	2.35689	1	0.5
scp2a	0.956866	2.40996	1	0.5
zgc:136614	0.952788	2.4484	1	0.5
sirt3	0.945466	2.55107	1	0.5
znfl2a	0.951006	2.76711	1	0.5
mad2l1bp	0.957875	2.78111	1	0.5
obsl1a	0.958974	2.79321	1	0.5
reep6	0.986516	-2.25656	2	0.5
nedd4a	0.986692	-2.11241	2	0.5
tm2d1	0.962301	-2.09707	2	0.5
zgc:163073	0.959262	-2.07518	2	0.5
rab4b	0.958983	-1.97673	2	0.5
fam69b	0.960539	-1.96909	2	0.5
irs2a	0.960421	-1.83389	2	0.5
olfml3a	0.981919	-1.81416	2	0.5
gsg1l	0.951575	-1.79749	2	0.5
fsd1	0.955767	-1.78425	2	0.5
psme1	0.962149	-1.78114	2	0.5
morn4	0.90059	-1.75527	2	0.5
sh3bgrl2	0.958923	-1.74161	2	0.5
rassf4	0.942425	-1.72263	2	0.5
poll	0.924257	-1.71838	2	0.5
pcdh1g18	0.91136	-1.71237	2	0.5
pou4f3	0.945928	-1.70172	2	0.5
phf23a	0.959091	-1.70036	2	0.5
rilpl1	0.923765	-1.68983	2	0.5
rhol	0.94054	-1.65907	2	0.5
si:ch211-185a18.2	0.94352	-1.6511	2	0.5
pax2b	0.96343	-1.63084	2	0.5
ptgr2	0.95264	-1.6247	2	0.5
alg12	0.946252	-1.62183	2	0.5
lrrc40	0.961003	-1.61533	2	0.5
si:ch211-132b12.1	0.914934	-1.59834	2	0.5
pcdh1gb2	0.934777	-1.57158	2	0.5
si:ch211-241e1.5	0.938282	-1.56611	2	0.5
tnni2a.4	0.902195	-1.55444	2	0.5
snupn	0.959255	-1.55415	2	0.5
dnal4b	0.940057	-1.53523	2	0.5
dctd	0.933497	-1.533	2	0.5
grtp1a	0.95938	-1.51869	2	0.5
rtn4r	0.959678	-1.51768	2	0.5
atrn	0.913941	-1.51389	2	0.5
nansb	0.947755	-1.51291	2	0.5
p2rx5	0.92607	-1.51033	2	0.5
prrg4	0.908063	-1.49867	2	0.5
mfsd12a	0.941521	-1.4947	2	0.5
zgc:110712	0.925296	-1.48984	2	0.5
fa2h	0.923235	-1.48973	2	0.5
leprot	0.935437	-1.47546	2	0.5
slco2b1	0.918422	-1.47124	2	0.5
bhlha9	0.958923	-1.46477	2	0.5
ftr82	0.941235	-1.45574	2	0.5
zgc:162331	0.935224	-1.45367	2	0.5
si:ch211-195h23.3	0.928715	-1.4501	2	0.5
camkvb	0.942496	-1.44166	2	0.5
hemk1	0.934374	-1.42607	2	0.5
si:dkey-77f5.3	0.938843	-1.41801	2	0.5
ak5l	0.913378	-1.41112	2	0.5
ing5a	0.906531	-1.40921	2	0.5
cx44.1	0.929503	-1.39876	2	0.5
nploc4	0.906007	-1.39402	2	0.5
atoh7	0.92923	-1.39033	2	0.5
cldnd1a	0.959785	-1.38343	2	0.5
ctdspl2a	0.940723	-1.37664	2	0.5
ccdc53	0.933091	-1.35194	2	0.5
slc25a46	0.908234	-1.34134	2	0.5
hoxb13a	0.913516	-1.29584	2	0.5
zgc:109934	0.904965	-1.27498	2	0.5
atpaf2	0.954412	-1.26537	2	0.5
spsb1	0.92074	-1.25928	2	0.5
arl4ab	0.906734	-1.24152	2	0.5
zgc:162948	0.903095	-1.23501	2	0.5
nfil3	0.906597	-1.22567	2	0.5
appl1	0.924221	-1.22203	2	0.5
atp8a1	0.904129	-1.21553	2	0.5
nfkbie	0.903262	-1.20423	2	0.5
abcg1	0.900959	-1.20057	2	0.5
btbd9	0.904524	-1.18992	2	0.5
bcl2a	0.930142	-1.18511	2	0.5
egr3	0.929467	-1.18014	2	0.5
pcxa	0.901172	-1.17909	2	0.5
supv3l1	0.920892	-1.17842	2	0.5
tcf3a	0.941076	-1.17422	2	0.5
vars2	0.947985	-1.17006	2	0.5
fam84a	0.960928	-1.16998	2	0.5
scxa	0.907472	-1.16652	2	0.5
tp53inp1	0.962434	-1.16283	2	0.5
lrata	0.905878	-1.16107	2	0.5
ddah1	0.910441	-1.16072	2	0.5
sec23ip	0.944188	-1.16022	2	0.5
sncgb	0.983445	-1.15777	2	0.5
six3a	0.930867	-1.15008	2	0.5
foxk1	0.928753	-1.14856	2	0.5
insm1b	0.924001	-1.14651	2	0.5
dpysl5b	1	-1.143	2	0.5
snrnp35	0.905128	-1.14074	2	0.5
vcanb	0.900086	-1.13208	2	0.5
orai1b	0.918702	-1.12964	2	0.5
ascl1b	0.928206	-1.12517	2	0.5
pcdh1gc6	0.942787	-1.12419	2	0.5
gnb3b	0.958925	-1.12156	2	0.5
zgc:63972	0.948231	-1.12018	2	0.5
elp3	0.901264	-1.11303	2	0.5
hectd1	0.900444	-1.09984	2	0.5
dscr3	0.91893	-1.09903	2	0.5
slc35g2b	0.928952	-1.08437	2	0.5
prkcba	0.921565	-1.073	2	0.5
csnk1a1	0.927163	-1.07114	2	0.5
sft2d1	0.91223	-1.06909	2	0.5
phf23b	0.905142	-1.05511	2	0.5
lta4h	0.917457	-1.0492	2	0.5
suv420h2	0.954634	-1.00531	2	0.5
chordc1a	0.959128	-1.00387	2	0.5
zgc:110333	0.913961	-1.00264	2	0.5
scn2b	0.950755	-0.996148	2	0.5
slc6a17	0.919823	-0.99155	2	0.5
c1d	0.960163	-0.990874	2	0.5
slitrk6	0.901443	-0.986072	2	0.5
foxg1b	0.925398	-0.980698	2	0.5
sirt2	0.908011	-0.977621	2	0.5
lig3	0.984139	-0.96778	2	0.5
actn4	0.948959	-0.962812	2	0.5
paip1	0.902406	-0.961683	2	0.5
avl9	0.90657	-0.958916	2	0.5
lztr1	0.90377	-0.956124	2	0.5
bcl2l10	0.943106	-0.942656	2	0.5
fam96a	0.951108	-0.933904	2	0.5
tex261	0.931878	-0.932535	2	0.5
atp2b2	0.951076	-0.929209	2	0.5
fam63b	0.929207	-0.926288	2	0.5
zgc:77058	0.906898	-0.912776	2	0.5
evlb	0.987342	-0.908191	2	0.5
bbs2	0.945574	-0.900136	2	0.5
tmem63bb	0.904899	-0.897683	2	0.5
arrdc3b	0.962655	-0.888874	2	0.5
si:busm1-57f23.1	0.961974	-0.883958	2	0.5
fam160b1	0.93504	-0.879229	2	0.5
zgc:77650	0.906382	-0.879153	2	0.5
atp6v1f	0.961937	-0.874683	2	0.5
lhfpl3	0.95907	-0.871272	2	0.5
hrasb	0.910639	-0.851941	2	0.5
zgc:103692	0.986076	-0.849845	2	0.5
tmem57a	0.962431	-0.845791	2	0.5
pde6d	0.932309	-0.845001	2	0.5
nat9	0.926164	-0.83912	2	0.5
ccdc174	0.903534	-0.836028	2	0.5
yipf5	0.907721	-0.813653	2	0.5
setd3	0.934292	-0.812697	2	0.5
lrrn1	0.905979	-0.811107	2	0.5
nrgna	0.92323	-0.802242	2	0.5
atp6v0b	0.97036	-0.791343	2	0.5
cacng2b	0.961805	-0.789361	2	0.5
kbtbd8	0.908998	-0.78928	2	0.5
sepw2b	0.902591	-0.777651	2	0.5
sap30bp	0.938259	-0.770863	2	0.5
pias4a	0.962323	-0.757514	2	0.5
copz2	0.909525	-0.75001	2	0.5
atp1b2a	0.967663	-0.736791	2	0.5
spred1	0.93339	-0.734888	2	0.5
prph2a	0.985984	-0.734786	2	0.5
notch3	0.944476	-0.732054	2	0.5
dnajc18	0.930646	-0.7256	2	0.5
guca1c	0.956168	-0.714737	2	0.5
napba	0.90308	-0.70554	2	0.5
bhlhe40	0.983951	-0.704399	2	0.5
eef1a1a	0.922284	-0.700821	2	0.5
tal2	0.939067	-0.695897	2	0.5
ralaa	0.912585	-0.694833	2	0.5
smarcd1	0.924416	-0.690594	2	0.5
rcan3	0.908732	-0.689395	2	0.5
cdc34a	0.901401	-0.668089	2	0.5
sagb	0.930216	-0.66737	2	0.5
gngt1	0.979588	-0.666915	2	0.5
mrps5	0.931354	-0.655188	2	0.5
trim71	0.92539	-0.650541	2	0.5
ntn1a	0.92361	-0.6476	2	0.5
syt5b	0.987239	-0.644106	2	0.5
zgc:110158	0.961223	-0.642074	2	0.5
cdk5r2a	0.961417	-0.641746	2	0.5
timm13	0.948244	-0.639516	2	0.5
calb2a	0.981065	-0.637066	2	0.5
atp1a3a	0.982066	-0.628609	2	0.5
rgcc	0.98379	-0.624148	2	0.5
rnf20	0.989646	-0.614887	2	0.5
sh3gl2	0.934435	-0.612697	2	0.5
gad2	0.981449	-0.610753	2	0.5
mex3b	0.937425	-0.610458	2	0.5
elmo2	0.934512	-0.606665	2	0.5
ik	0.959113	-0.606312	2	0.5
zgc:77262	0.903438	-0.605517	2	0.5
gpatch1	0.937497	-0.604716	2	0.5
mllt11	0.938306	-0.602403	2	0.5
tmem55ba	0.911809	-0.600725	2	0.5
lgals3b	0.918416	-0.600354	2	0.5
arrdc3a	0.94872	-0.597132	2	0.5
cacng2a	0.925523	-0.595176	2	0.5
rho	0.994378	-0.592153	2	0.5
rbpms2b	0.959452	-0.590564	2	0.5
hmga1b	0.905313	-0.587	2	0.5
vsnl1a	0.981058	-0.582632	2	0.5
aqp3a	0.924904	-0.579135	2	0.5
rab5aa	0.962066	-0.576634	2	0.5
snap25b	0.984236	-0.573374	2	0.5
tspan2a	0.935964	-0.572056	2	0.5
pde6c	0.963587	-0.561793	2	0.5
grk7a	0.954897	-0.561705	2	0.5
atf4b	0.982903	-0.561331	2	0.5
nsfa	0.984216	-0.551468	2	0.5
mat2aa	0.912638	-0.551377	2	0.5
sesn1	0.946766	-0.55115	2	0.5
pim1	0.935885	-0.551031	2	0.5
tnrc5	0.924384	-0.528802	2	0.5
mtpn	0.920101	-0.525711	2	0.5
thbs4b	0.903728	-0.524113	2	0.5
ube4b	0.930584	-0.522741	2	0.5
znf609	0.937975	-0.520228	2	0.5
gadd45ga	0.901549	-0.514171	2	0.5
gnb1a	0.982873	-0.512395	2	0.5
atp6v0cb	1	-0.502637	2	0.5
arr3a	0.982449	-0.501688	2	0.5
zgc:111986	0.902208	-0.501108	2	0.5
cldnh	0.942207	-0.498506	2	0.5
tomm22	0.927342	-0.497021	2	0.5
syt11a	0.908282	-0.495236	2	0.5
nptnb	0.959083	-0.492087	2	0.5
opn1sw1	1	-0.491485	2	0.5
supt16h	0.914933	-0.489425	2	0.5
itm2ba	0.984564	-0.489366	2	0.5
zgc:73359	0.997491	-0.488841	2	0.5
zfand5b	0.931616	-0.487893	2	0.5
msi1	0.909477	-0.486164	2	0.5
dmxl2	0.914635	-0.483488	2	0.5
calm2a	0.980858	-0.481573	2	0.5
stx1b	0.959509	-0.480167	2	0.5
rac3b	0.93029	-0.480124	2	0.5
zc3h15	0.934604	-0.47995	2	0.5
dpysl5a	0.940703	-0.475734	2	0.5
atp1a3b	0.94567	-0.466322	2	0.5
atp6v1g1	0.962232	-0.465181	2	0.5
dla	0.935911	-0.464408	2	0.5
opn1sw2	0.999189	-0.462695	2	0.5
grk1b	0.901709	-0.457978	2	0.5
ptgdsb.1	0.965452	-0.457853	2	0.5
ppp2r2d	0.956794	-0.457362	2	0.5
rock1	0.90107	-0.455001	2	0.5
vdac1	0.962169	-0.452508	2	0.5
sox2	0.962296	-0.450506	2	0.5
ywhag1	0.942308	-0.450362	2	0.5
stmn1b	0.98427	-0.449724	2	0.5
foxo3a	0.950805	-0.449523	2	0.5
gad1b	0.910227	-0.446853	2	0.5
opn1mw1	0.965298	-0.445977	2	0.5
si:ch211-133n4.4	0.900104	-0.441458	2	0.5
rcvrn2	0.933927	-0.438603	2	0.5
stt3b	0.939878	-0.437158	2	0.5
hif1ab	0.948094	-0.437061	2	0.5
glula	0.989672	-0.435458	2	0.5
crnkl1	0.911779	-0.433306	2	0.5
gpc1a	0.901767	-0.427542	2	0.5
rab1ab	0.959067	-0.41985	2	0.5
smc3	0.962106	-0.419081	2	0.5
unc119b	0.960398	-0.414454	2	0.5
khdrbs1b	0.903615	-0.401412	2	0.5
gnat2	0.961388	-0.39828	2	0.5
scocb	0.93024	-0.396759	2	0.5
azin1b	0.934231	-0.395692	2	0.5
zgc:175088	0.916363	-0.393331	2	0.5
hacd2	0.929579	-0.389392	2	0.5
ap2b1	0.902363	-0.385193	2	0.5
seta	0.982068	-0.384021	2	0.5
safb	0.960218	-0.382091	2	0.5
opn1lw2	0.97176	-0.374454	2	0.5
fam50a	0.902893	-0.373104	2	0.5
vamp2	0.940388	-0.368777	2	0.5
si:ch211-51e12.7	0.900288	-0.364703	2	0.5
rnasekb	0.946281	-0.357064	2	0.5
mdkb	0.983751	-0.35628	2	0.5
rbm28	0.906574	-0.349562	2	0.5
camk2n1a	0.960914	-0.341439	2	0.5
marcksl1b	0.984212	-0.33943	2	0.5
pdap1a	0.955252	-0.338908	2	0.5
cct7	1	-0.332319	2	0.5
pnrc2	0.983785	-0.328045	2	0.5
gapdhs	0.959306	-0.328016	2	0.5
zgc:158564	0.945816	-0.323495	2	0.5
sept7a	0.90544	-0.322099	2	0.5
tuba2	0.906945	-0.312861	2	0.5
kctd5a	0.901944	-0.308456	2	0.5
sypb	0.945409	-0.300531	2	0.5
gngt2b	1	-0.298912	2	0.5
calm3b	0.962001	-0.286597	2	0.5
slc32a1	0.910586	-0.286057	2	0.5
LOC796180	0.926089	-0.283221	2	0.5
arglu1a	0.933212	-0.282126	2	0.5
vat1	0.989605	-0.280673	2	0.5
marcksb	0.961053	-0.280368	2	0.5
aldocb	0.994266	-0.274371	2	0.5
ptmaa	0.948033	-0.273089	2	0.5
gpm6aa	0.917293	-0.261008	2	0.5
and1	0.949241	-0.260753	2	0.5
ywhaqa	0.957231	-0.2604	2	0.5
sumo3a	0.905826	-0.260236	2	0.5
hmgb3a	0.908985	-0.243338	2	0.5
atp1a1a.1	0.929405	-0.227086	2	0.5
h3f3c	0.958248	-0.225808	2	0.5
ldha	0.917705	-0.222985	2	0.5
ckbb	0.960479	-0.209872	2	0.5
ube2v2	0.95064	-0.187736	2	0.5
ptmab	0.9239	-0.177935	2	0.5
ywhaqb	0.956185	-0.155707	2	0.5
pfn1	0.904982	-0.144714	2	0.5
calm1a	0.915123	-0.133186	2	0.5
itpa	0.94238	-1.98734	1	1
slc35g2b	0.958634	-1.90595	1	1
zgc:85789	0.962888	-1.88586	1	1
hoxc9a	0.950407	-1.86774	1	1
cx44.1	0.953814	-1.82714	1	1
eapp	0.931278	-1.61399	1	1
LOC103908640	0.949903	-1.59692	1	1
hemk1	0.916947	-1.57713	1	1
zgc:162331	0.949691	-1.54119	1	1
nedd4a	0.949337	-1.50735	1	1
smyd5	0.936577	-1.46621	1	1
arl6	0.903691	-1.44373	1	1
atxn7l2b	0.950363	-1.41949	1	1
tnni1b	0.947211	-1.36371	1	1
taf6l	0.914834	-1.27209	1	1
fam84a	0.950657	-1.24417	1	1
nmd3	0.930664	-1.22969	1	1
hsp70l	0.946054	-1.21067	1	1
rgs8	0.93919	-1.20059	1	1
fkbp8	0.904912	-1.18272	1	1
avl9	0.934815	-1.16422	1	1
ecrg4b	0.934785	-1.12664	1	1
auh	0.940828	-1.10087	1	1
arl4cb	0.913975	-1.06587	1	1
plcxd3	0.94589	-1.03287	1	1
cacna1da	0.926318	-1.0003	1	1
gnb3b	0.950118	-0.96224	1	1
cdk5r2a	0.954291	-0.914293	1	1
dpysl5b	0.960199	-0.900409	1	1
prph2a	0.985178	-0.892549	1	1
tmem237a	0.950621	-0.868448	1	1
hsp90aa1.2	1	-0.853944	1	1
rtn1a	0.948424	-0.846004	1	1
sox1b	0.902944	-0.795385	1	1
sagb	0.943933	-0.792746	1	1
smarcd1	0.919658	-0.783753	1	1
pde6c	0.912423	-0.764488	1	1
tmx3	0.940593	-0.749527	1	1
ptn	0.937775	-0.731951	1	1
lhfpl3	0.915398	-0.721962	1	1
prph2b	0.932965	-0.706401	1	1
hspa4a	0.916276	-0.702655	1	1
qars	0.948026	-0.697251	1	1
si:dkey-206d17.5	0.901627	-0.680513	1	1
zyg11	0.944559	-0.646496	1	1
glula	1	-0.644389	1	1
gnat2	1	-0.636961	1	1
opn1sw2	1	-0.632881	1	1
sdcbp2	0.901418	-0.623903	1	1
atp1a3b	0.959853	-0.613307	1	1
tomm6	0.931718	-0.612531	1	1
gngt2b	1	-0.606775	1	1
prpf39	0.927431	-0.592206	1	1
rbp4l	0.90866	-0.58624	1	1
rcvrn2	0.937368	-0.584297	1	1
gngt1	0.947114	-0.574138	1	1
ier5	0.925507	-0.569962	1	1
cldnh	0.91931	-0.564829	1	1
opn1sw1	1	-0.560541	1	1
opn1mw1	0.932382	-0.546689	1	1
sox2	0.962415	-0.544157	1	1
rho	0.955127	-0.54178	1	1
syt5b	0.950429	-0.539933	1	1
gad1b	0.922252	-0.536311	1	1
pdia6	0.958548	-0.535597	1	1
srsf1a	0.942955	-0.495741	1	1
arr3a	0.987234	-0.495226	1	1
nsfa	0.944085	-0.495084	1	1
zgc:73359	0.912685	-0.491863	1	1
polr2f	0.950752	-0.483593	1	1
nptnb	0.950163	-0.482065	1	1
snap25b	0.94676	-0.459554	1	1
grk7a	0.913768	-0.421284	1	1
ddx39ab	0.935229	-0.419634	1	1
dynll1	0.957837	-0.417943	1	1
aldocb	0.999999	-0.417905	1	1
ppp2r2d	0.920816	-0.415422	1	1
zgc:65894	0.971743	-0.409871	1	1
hspd1	0.934026	-0.406573	1	1
atp6v1g1	0.947373	-0.400831	1	1
serf2	0.917325	-0.382971	1	1
crygm2d11	0.942562	-0.374755	1	1
safb	0.949986	-0.358925	1	1
ywhaqa	0.938904	-0.356562	1	1
psmc5	0.945312	-0.346019	1	1
mdkb	0.937152	-0.324853	1	1
vat1	0.96029	-0.307861	1	1
arpc1a	0.961393	-0.296125	1	1
ckbb	0.975012	-0.277647	1	1
kdm4b	0.946575	-0.259286	1	1
sult1st5	0.92127	2.4552	2	1
si:ch73-266f23.3	0.939288	2.30464	2	1
rtn1b	0.9397	2.28957	2	1
he1a	0.942656	2.26982	2	1
crygm7	0.918058	2.23577	2	1
urad	0.922936	2.18006	2	1
spink4	0.944217	2.17001	2	1
rhbdd1	0.939392	2.16701	2	1
sst2	0.916992	2.15095	2	1
cnot6b	0.928408	2.15072	2	1
si:dkey-11p10.10	0.932828	2.14016	2	1
trim35-39	0.937471	2.0717	2	1
eda	0.941773	2.05249	2	1
zgc:101803	0.942508	2.03244	2	1
n6amt1	0.938819	1.99207	2	1
cx39.9	0.913944	1.98891	2	1
lace1b	0.91767	1.97989	2	1
angptl3	0.941276	1.97247	2	1
cenpa	0.917092	1.96031	2	1
dpys	0.935301	1.93499	2	1
cdc42se1	0.925162	1.93397	2	1
cyp2aa2	0.942223	1.93098	2	1
pick1	0.919374	1.92773	2	1
opn7c	0.937456	1.92358	2	1
asah1a	0.911697	1.91299	2	1
zfpm1	0.939317	1.89471	2	1
adam28	0.910038	1.87245	2	1
clcnk	0.941471	1.87064	2	1
c16h2orf66	0.919732	1.85925	2	1
si:ch211-207i20.2	0.917845	1.85792	2	1
elovl1a	0.921681	1.85432	2	1
si:dkey-10o6.2	0.921681	1.85432	2	1
b2m	0.916651	1.84736	2	1
six2b	0.940008	1.84481	2	1
fbxl22	0.926716	1.84233	2	1
tsnax	0.926716	1.84233	2	1
psme2	0.944197	1.84149	2	1
zp3b	0.918819	1.83885	2	1
prep	0.941496	1.83662	2	1
lpl	0.910923	1.82826	2	1
zgc:110224	0.943229	1.82579	2	1
hps5	0.913401	1.82128	2	1
zgc:163061	0.924836	1.80908	2	1
bcl7ba	0.941045	1.80804	2	1
mad2l1bp	0.942461	1.79061	2	1
hs3st2	0.921653	1.78811	2	1
traf4b	0.944056	1.77228	2	1
fam213ab	0.93482	1.76821	2	1
xrcc6bp1	0.925636	1.76637	2	1
nupl2	0.944122	1.75526	2	1
pym1	0.922332	1.75212	2	1
cbln10	0.905165	1.74702	2	1
smyhc3	0.905165	1.74702	2	1
dio3a	0.914945	1.74623	2	1
mmp13a	0.93867	1.74407	2	1
znfl2a	0.93867	1.74407	2	1
rps24	0.944086	1.73582	2	1
obsl1a	0.944258	1.72193	2	1
hoxc5a	0.905159	1.72133	2	1
acp2	0.914813	1.71805	2	1
mmd	0.905273	1.71577	2	1
c8b	0.918742	1.71388	2	1
dnaaf1	0.944221	1.71233	2	1
ttr	0.92187	1.70879	2	1
avil	0.919678	1.70005	2	1
foxa3	0.942922	1.69245	2	1
slc6a15	0.918406	1.69119	2	1
zgc:161973	0.912752	1.68822	2	1
foxi3a	0.942545	1.68723	2	1
fam167ab	0.936744	1.68513	2	1
si:dkey-33i11.3	0.912967	1.67658	2	1
arl16	0.911527	1.67566	2	1
cplx3b	0.90142	1.67056	2	1
mpv17	0.939568	1.66974	2	1
cav1	0.905927	1.66747	2	1
ticrr	0.920667	1.66003	2	1
abhd17b	0.90453	1.6501	2	1
garem	0.926869	1.64128	2	1
ehd3	0.907698	1.63167	2	1
mpx	0.932602	1.62945	2	1
col8a2	0.910339	1.62535	2	1
oc90	0.913036	1.62129	2	1
sfswap	0.904721	1.6199	2	1
zgc:113983	0.904721	1.6199	2	1
ran	0.916496	1.6172	2	1
tsen15	0.91924	1.61674	2	1
nbn	0.94403	1.61639	2	1
taf5l	0.914797	1.60741	2	1
plek	0.928739	1.60578	2	1
ccdc3b	0.943662	1.60087	2	1
si:dkey-48p11.3	0.90906	1.58943	2	1
kcnab1a	0.904995	1.58841	2	1
ak5	0.935669	1.58005	2	1
cenpn	0.935669	1.58005	2	1
tbce	0.905812	1.57039	2	1
si:dkey-183c16.7	0.918718	1.56723	2	1
zgc:162297	0.906737	1.55951	2	1
fam102ba	0.918391	1.5515	2	1
efcab6	0.910204	1.5512	2	1
fancb	0.910204	1.5512	2	1
zgc:109782	0.904998	1.5499	2	1
tmem192	0.944267	1.54777	2	1
gfpt2	0.917047	1.54668	2	1
mmp14b	0.916797	1.54465	2	1
zgc:101569	0.916797	1.54465	2	1
zgc:172120	0.916797	1.54465	2	1
plek2	0.922278	1.53414	2	1
ccdc153	0.944212	1.53378	2	1
snx22	0.944212	1.53378	2	1
c1galt1b	0.922786	1.52569	2	1
pcdh2g13	0.90627	1.52012	2	1
snx18b	0.90627	1.52012	2	1
tmem37	0.90627	1.52012	2	1
ttll3	0.90627	1.52012	2	1
valopa	0.90627	1.52012	2	1
zgc:174646	0.90627	1.52012	2	1
pyyb	0.917766	1.5178	2	1
chfr	0.904517	1.51259	2	1
lim2.2	0.916149	1.51109	2	1
gfpt1	0.941664	1.50869	2	1
pygl	0.924955	1.49398	2	1
irak4	0.916164	1.49041	2	1
yrk	0.90871	1.49016	2	1
foxa1	0.917148	1.48906	2	1
alox5a	0.900605	1.48314	2	1
prss60.2	0.901722	1.48285	2	1
cflara	0.908573	1.48161	2	1
api5	0.913248	1.48124	2	1
asz1	0.90594	1.47185	2	1
errfi1	0.90594	1.47185	2	1
hrh2a	0.90594	1.47185	2	1
ssuh2.3	0.90594	1.47185	2	1
glt8d1	0.913762	1.46284	2	1
gpd2	0.913762	1.46284	2	1
irx5b	0.913762	1.46284	2	1
noto	0.913762	1.46284	2	1
ss18	0.913762	1.46284	2	1
dnajc17	0.90518	1.45777	2	1
tspan3b	0.903309	1.45674	2	1
polr3a	0.905501	1.4543	2	1
acbd4	0.916065	1.44867	2	1
dolk	0.906216	1.4436	2	1
grtp1b	0.906216	1.4436	2	1
ncf1	0.906216	1.4436	2	1
pih1d1	0.906216	1.4436	2	1
pkz	0.906216	1.4436	2	1
rorca	0.906216	1.4436	2	1
selplg	0.906216	1.4436	2	1
shoc2	0.906216	1.4436	2	1
slc30a1b	0.906216	1.4436	2	1
vamp4	0.906216	1.4436	2	1
zgc:123238	0.906216	1.4436	2	1
zgc:153916	0.906216	1.4436	2	1
arl8bb	0.916585	1.43441	2	1
cthl	0.916585	1.43441	2	1
dnajb13	0.916585	1.43441	2	1
ugt5d1	0.916585	1.43441	2	1
iqgap3	0.915923	1.43324	2	1
trabd	0.916213	1.43237	2	1
zgc:114200	0.916213	1.43237	2	1
tm9sf1	0.905339	1.43185	2	1
arhgap11a	0.907589	1.43069	2	1
zgc:153073	0.900233	1.4278	2	1
olig2	0.911547	1.42372	2	1
kdr	0.907331	1.41913	2	1
wdr89	0.917071	1.41007	2	1
bcl7bb	0.926882	1.41005	2	1
npas4a	0.905352	1.4014	2	1
zgc:112210	0.903723	1.39959	2	1
prcp	0.905751	1.39188	2	1
zgc:153521	0.905218	1.38754	2	1
hes2.2	0.906479	1.38608	2	1
klhl24a	0.920452	1.38314	2	1
pik3cg	0.93452	1.38314	2	1
pycrl	0.920452	1.38314	2	1
rad23ab	0.920452	1.38314	2	1
gng7	0.906205	1.38136	2	1
smkr1	0.929608	1.38101	2	1
zgc:122979	0.94036	1.37027	2	1
scpp5	0.904659	1.36909	2	1
b3gnt5b	0.905428	1.36045	2	1
sgms1	0.938029	1.35082	2	1
ier2	0.938501	1.34696	2	1
zak	0.903581	1.34466	2	1
lmnl3	0.90568	1.34056	2	1
slc35e1	0.90302	1.33628	2	1
obfc1	0.901666	1.33244	2	1
znf330	0.906472	1.33065	2	1
pcxb	0.931056	1.32253	2	1
zgc:162971	0.903961	1.3207	2	1
ambra1b	0.904143	1.31807	2	1
gpn1	0.941799	1.31249	2	1
smyd2a	0.90484	1.3097	2	1
cxcr4a	0.905476	1.30962	2	1
si:dkey-23c22.6	0.905173	1.30859	2	1
syce2	0.905288	1.2987	2	1
ubxn1	0.912919	1.29732	2	1
alg10	0.912779	1.29133	2	1
creb3l1	0.912779	1.29133	2	1
cyp4f3	0.912779	1.29133	2	1
dnmt3bb.2	0.912779	1.29133	2	1
fam166b	0.912779	1.29133	2	1
gpsm2l	0.912779	1.29133	2	1
nucb1	0.912779	1.29133	2	1
sctr	0.912779	1.29133	2	1
si:dkey-269i1.4	0.912779	1.29133	2	1
stoml3a	0.912779	1.29133	2	1
zgc:174855	0.912779	1.29133	2	1
brms1	0.939254	1.28804	2	1
dbh	0.905449	1.28416	2	1
xkr8.3	0.905449	1.28416	2	1
zgc:110183	0.905449	1.28416	2	1
lin9	0.907736	1.28323	2	1
notum1b	0.90546	1.28287	2	1
dck	0.932882	1.26957	2	1
tm7sf2	0.904861	1.26498	2	1
mmab	0.915776	1.26292	2	1
gcgb	0.902674	1.26073	2	1
mal2	0.902674	1.26073	2	1
fstb	0.905158	1.217	2	1
avd	0.900886	1.21491	2	1
cdca8	0.900886	1.21491	2	1
dao.1	0.900886	1.21491	2	1
fbxo16	0.900886	1.21491	2	1
fgf17	0.900886	1.21491	2	1
galca	0.900886	1.21491	2	1
gfi1aa	0.900886	1.21491	2	1
or111-3	0.900886	1.21491	2	1
plrdgb	0.900886	1.21491	2	1
si:dkey-245p14.4	0.900886	1.21491	2	1
slc17a5	0.900886	1.21491	2	1
tph1b	0.900886	1.21491	2	1
uroc1	0.900886	1.21491	2	1
vox	0.900886	1.21491	2	1
wscd2	0.900886	1.21491	2	1
zgc:110716	0.900886	1.21491	2	1
zgc:153952	0.900886	1.21491	2	1
zgc:171686	0.900886	1.21491	2	1
zgc:171844	0.900886	1.21491	2	1
zgc:194336	0.900886	1.21491	2	1
zgc:92040	0.900886	1.21491	2	1
zgc:92137	0.900886	1.21491	2	1
polr1b	0.905422	1.21491	2	1
col8a1a	0.903741	1.20718	2	1
mogat3b	0.904583	1.18726	2	1
nup35	0.90568	1.1739	2	1
hexa	0.91304	1.13816	2	1
ift22	0.900169	1.12783	2	1
kctd12.1	0.915658	1.12612	2	1
kazald3	0.918637	1.11636	2	1
caprin1b	0.906801	1.11132	2	1
cd79a	0.906801	1.11132	2	1
faah	0.906801	1.11132	2	1
foxg1c	0.906801	1.11132	2	1
hnf4b	0.906801	1.11132	2	1
htr1b	0.906801	1.11132	2	1
igfbp2b	0.906801	1.11132	2	1
krt1-c5	0.906801	1.11132	2	1
nanos3	0.906801	1.11132	2	1
panx1a	0.906801	1.11132	2	1
pcdh2aa15	0.906801	1.11132	2	1
plppr5a	0.906801	1.11132	2	1
prr15lb	0.906801	1.11132	2	1
rhd	0.906801	1.11132	2	1
rs1b	0.906801	1.11132	2	1
si:dkey-193b15.5	0.906801	1.11132	2	1
si:dkey-208k22.3	0.906801	1.11132	2	1
si:dkey-24p1.1	0.906801	1.11132	2	1
ssuh2.2	0.906801	1.11132	2	1
tcf3b	0.906801	1.11132	2	1
vgll2a	0.906801	1.11132	2	1
zgc:103681	0.906801	1.11132	2	1
zgc:162255	0.906801	1.11132	2	1
zgc:66455	0.906801	1.11132	2	1
znrf3	0.906801	1.11132	2	1
actc1a	0.939301	1.10129	2	1
heatr6	0.904486	1.09312	2	1
myh11a	0.903865	1.07274	2	1
rnft1	0.913315	1.07133	2	1
mad2l1	0.912761	1.0612	2	1
sdr39u1	0.909453	1.05717	2	1
elovl7b	0.918048	1.04811	2	1
c3a.3	0.912713	1.04725	2	1
si:ch211-212d10.2	0.908693	1.03595	2	1
si:dkey-15f17.8	0.904849	1.03064	2	1
vps18	0.900851	1.02134	2	1
twsg1a	0.914427	1.01959	2	1
tes	0.91251	1.00508	2	1
plekhh1	0.905182	1.00438	2	1
scn12ab	0.905236	0.99466	2	1
snx11	0.911232	0.986282	2	1
ythdc1	0.906902	0.971115	2	1
cap1	0.913611	0.96055	2	1
myl9a	0.942932	0.950107	2	1
lin52	0.929885	0.949333	2	1
lhx6	0.93879	0.946444	2	1
mkxa	0.902449	0.945716	2	1
mon1a	0.906316	0.941451	2	1
timp2b	0.905504	0.91147	2	1
zgc:92360	0.905108	0.902917	2	1
dusp16	0.917643	0.901557	2	1
hic1l	0.905679	0.898455	2	1
nr2f5	0.930128	0.896643	2	1
hoxb5b	0.904487	0.882458	2	1
prelid1a	0.905625	0.866787	2	1
bmp4	0.904642	0.859922	2	1
cyp3c1	0.912736	0.856082	2	1
zdbf2	0.907993	0.852112	2	1
cry-dash	0.914545	0.848201	2	1
zgc:136908	0.905851	0.847833	2	1
ralgps1	0.935245	0.8464	2	1
zgc:66433	0.904736	0.843631	2	1
agpat2	0.910975	0.840513	2	1
capn9	0.918508	0.823961	2	1
bmper	0.905809	0.813079	2	1
fbxo42	0.923485	0.808399	2	1
eif4e3	0.904711	0.789136	2	1
aprt	0.915271	0.767045	2	1
rpl35	0.904548	0.101796	3	1
zgc:171772	0.900234	0.12724	3	1
rpl23a	0.905143	0.134963	3	1
rps15a	0.90475	0.150463	3	1
rpl5b	0.905726	0.151825	3	1
actn3a	0.943517	0.156563	3	1
rplp1	0.930571	0.167058	3	1
cyt1	0.910121	0.169141	3	1
srsf5a	0.905216	0.205695	3	1
hhatla	0.907685	0.217744	3	1
ccng1	0.920826	0.236936	3	1
rps13	0.905368	0.254761	3	1
rpl13a	0.93913	0.256943	3	1
tmem38a	0.905341	0.26533	3	1
col9a2	0.903119	0.273169	3	1
faua	0.943279	0.278287	3	1
pleca	0.926017	0.289839	3	1
ctsd	0.918551	0.294168	3	1
lasp1	0.917065	0.299181	3	1
gamt	0.94387	0.304309	3	1
evpla	0.903032	0.312771	3	1
suclg1	0.923299	0.315355	3	1
col9a3	0.904597	0.3167	3	1
ssr2	0.90625	0.336572	3	1
atpif1b	0.926285	0.348296	3	1
rps27.1	0.922856	0.354568	3	1
nefma	0.908065	0.356267	3	1
crygm2d7	0.904553	0.35686	3	1
mylpfb	0.921808	0.357066	3	1
acta1a	0.944055	0.358639	3	1
tgfbi	0.944263	0.362703	3	1
arl13b	0.903089	0.377878	3	1
aep1	0.929753	0.378867	3	1
lig1	0.91152	0.384156	3	1
zgc:153409	0.919534	0.385065	3	1
tnks1bp1	0.902816	0.3947	3	1
psmd14	0.912443	0.396589	3	1
caspb	0.908475	0.402602	3	1
gas1a	0.904195	0.428658	3	1
emc3	0.919198	0.433179	3	1
si:dkey-46a10.3	0.91082	0.452151	3	1
blmh	0.919519	0.457139	3	1
kdelr2b	0.905671	0.46568	3	1
txndc12	0.913569	0.490697	3	1
mrpl47	0.905366	0.493273	3	1
nlk1	0.904371	0.499268	3	1
fam213aa	0.905181	0.505377	3	1
serp1	0.910322	0.518381	3	1
pnp5a	0.943817	0.53624	3	1
mfsd2ab	0.90542	0.566229	3	1
s100v2	0.903749	0.574338	3	1
sae1	0.906234	0.574486	3	1
anxa5b	0.903061	0.575194	3	1
ackr3b	0.902344	0.578814	3	1
fam46bb	0.904795	0.582852	3	1
gpx4a	0.90384	0.583884	3	1
sdc2	0.902372	0.585052	3	1
zgc:136826	0.933052	0.590881	3	1
hbegfa	0.917357	0.647239	3	1
timp2a	0.917979	0.648339	3	1
apoa2	0.917743	0.661217	3	1
sfrp2	0.90758	0.663934	3	1
cox6a1	0.904804	0.666455	3	1
zgc:171480	0.908474	0.667057	3	1
tfpt	0.903004	0.667893	3	1
wdr46	0.919859	0.680632	3	1
prp	0.926358	0.682622	3	1
pgpep1	0.901914	0.694453	3	1
sox14	0.905229	0.695421	3	1
myl4	0.917117	0.695889	3	1
rrp36	0.932827	0.70047	3	1
zgc:154045	0.939794	0.704434	3	1
ankrd54	0.919157	0.704574	3	1
adkb	0.918689	0.705273	3	1
c3a.1	0.908905	0.716342	3	1
ehd2b	0.905378	0.723367	3	1
kank3	0.908793	0.726059	3	1
bmi1b	0.90435	0.726925	3	1
xab2	0.902581	0.73187	3	1
uhmk1	0.978401	-2.24983	1	2
trim47	0.968943	-2.22815	1	2
lipt1	0.969064	-2.08274	1	2
trdmt1	0.968829	-1.98187	1	2
mpeg1.1	0.968083	-1.91635	1	2
zgc:171551	0.902403	-1.90278	1	2
ing5a	0.962516	-1.88006	1	2
nrxn2b	0.962336	-1.87184	1	2
enc3	0.992175	-1.86222	1	2
dhx32a	0.962869	-1.8386	1	2
urp2	0.954567	-1.79095	1	2
slc16a8	0.9027	-1.78897	1	2
dcaf12	0.954064	-1.77955	1	2
pcdh1gb2	0.960711	-1.77443	1	2
zgc:195170	0.902008	-1.74877	1	2
lyrm9	0.961864	-1.73764	1	2
dyx1c1	0.903782	-1.72027	1	2
sgcd	0.962956	-1.72	1	2
gatb	0.904476	-1.70777	1	2
stambpb	0.904884	-1.69163	1	2
scd	0.90315	-1.6868	1	2
tox4b	0.917487	-1.67898	1	2
foxg1d	0.902231	-1.65986	1	2
si:dkey-57k17.1	0.903759	-1.6255	1	2
si:ch211-132b12.1	0.905693	-1.62156	1	2
cln3	0.958234	-1.60103	1	2
dscc1	0.964073	-1.58783	1	2
haus3	0.962464	-1.57481	1	2
camkvb	0.909025	-1.56642	1	2
zgc:194392	0.90394	-1.56539	1	2
st8sia2	0.906675	-1.49505	1	2
si:ch211-195h23.3	0.904227	-1.47187	1	2
foxq1b	0.944009	-1.46691	1	2
nhej1	0.960656	-1.46182	1	2
znf704	0.968758	-1.461	1	2
nus1	0.941464	-1.45988	1	2
dctpp1	0.909169	-1.45599	1	2
ptgdsb.2	0.960049	-1.45304	1	2
frem3	0.902307	-1.45202	1	2
pcdh2ab10	0.908093	-1.43988	1	2
mettl16	0.908034	-1.42559	1	2
wbp1la	0.916229	-1.4006	1	2
hspb9	0.902355	-1.37243	1	2
si:busm1-57f23.1	0.966342	-1.32621	1	2
ddc	0.903616	-1.32	1	2
tgfbr2	0.942163	-1.31412	1	2
phf23a	0.906699	-1.31096	1	2
nmd3	0.969182	-1.30674	1	2
zgc:162331	0.903206	-1.30163	1	2
tmem63bb	0.929539	-1.29802	1	2
ticam1	0.919081	-1.26548	1	2
rfwd2	0.90045	-1.24768	1	2
orai1b	0.907214	-1.24077	1	2
gpr27	0.962118	-1.21794	1	2
caly	0.900677	-1.20643	1	2
rnf41	0.968605	-1.19767	1	2
nrbf2b	0.903172	-1.1862	1	2
brinp3a.1	0.926638	-1.164	1	2
btbd9	0.903098	-1.1607	1	2
suv420h2	0.968742	-1.16012	1	2
gtf3c6	0.903605	-1.15906	1	2
icmt	0.901788	-1.14025	1	2
insm1b	0.904936	-1.13547	1	2
fra10ac1	0.903213	-1.09828	1	2
hsp70.3	0.901685	-1.09749	1	2
dcbld2	0.908373	-1.09581	1	2
scn2b	0.915074	-1.0799	1	2
bmpr1aa	0.903071	-1.07177	1	2
polr3f	0.90204	-1.05801	1	2
LOC100331190	0.956887	-1.05149	1	2
slc30a5	0.951689	-1.0474	1	2
hs6st1a	0.921676	-1.04676	1	2
vrk1	0.900656	-1.04623	1	2
ift74	0.916055	-1.03158	1	2
lhfpl3	0.963224	-1.02763	1	2
spred1	0.962932	-1.00564	1	2
tmem178	0.968608	-0.995815	1	2
utp11l	0.969032	-0.986575	1	2
exosc10	0.939079	-0.977661	1	2
cacna1fb	0.964469	-0.970589	1	2
gnb3b	0.960303	-0.916086	1	2
spoplb	0.922702	-0.903807	1	2
arl4cb	0.936803	-0.889174	1	2
zgc:73359	1	-0.881748	1	2
sash1a	0.928701	-0.880985	1	2
nrgna	0.903683	-0.863032	1	2
dpysl5b	0.96642	-0.861838	1	2
supt4h1	0.96898	-0.859786	1	2
atp6v1d	0.969798	-0.853583	1	2
psmg1	0.934348	-0.828419	1	2
ino80c	0.902376	-0.826931	1	2
efna1a	0.960899	-0.821262	1	2
fam63b	0.928086	-0.797009	1	2
tmem237a	0.939863	-0.795957	1	2
rmdn3	0.904103	-0.782752	1	2
ephb2b	0.904841	-0.780038	1	2
lrit1b	0.953083	-0.776261	1	2
dynll2b	0.964155	-0.774605	1	2
zyg11	0.969822	-0.757258	1	2
hsp90aa1.2	1	-0.749909	1	2
pitx3	0.903073	-0.747434	1	2
mrpl48	0.904194	-0.744596	1	2
psme3	0.944782	-0.729537	1	2
ddx51	0.913962	-0.721971	1	2
dnajc18	0.928072	-0.71478	1	2
sec63	0.914377	-0.69048	1	2
rcvrna	0.903784	-0.689688	1	2
smarcd1	0.906832	-0.68954	1	2
ssu72	0.955971	-0.682847	1	2
tal2	0.90333	-0.672096	1	2
zgc:175214	0.907673	-0.665723	1	2
pbld2	0.902722	-0.66055	1	2
ddx42	0.969841	-0.660186	1	2
aqr	0.961298	-0.654125	1	2
nmt2	0.926904	-0.653127	1	2
snrpa	0.958879	-0.647505	1	2
ntn1a	0.903624	-0.629766	1	2
fut9d	0.900481	-0.628316	1	2
c1d	0.905792	-0.628194	1	2
tmod2	0.900608	-0.622999	1	2
gnao1b	0.948394	-0.615596	1	2
stx1b	0.993078	-0.600936	1	2
hyou1	0.998287	-0.597329	1	2
cdk5r2a	0.937727	-0.585335	1	2
gad1b	0.955804	-0.575829	1	2
si:dkey-33c12.4	0.96961	-0.575803	1	2
prph2a	0.961691	-0.56532	1	2
grk7a	0.961589	-0.565056	1	2
saga	0.904537	-0.561768	1	2
elovl4b	0.933437	-0.55704	1	2
zgc:92606	1	-0.546098	1	2
pola1	0.902487	-0.545628	1	2
arr3a	0.998555	-0.53785	1	2
pde6c	0.960618	-0.521306	1	2
nptnb	0.961194	-0.520494	1	2
syt5b	0.967814	-0.515638	1	2
nsfa	0.989989	-0.507757	1	2
arl3l1	0.910204	-0.503748	1	2
unc119b	0.963546	-0.500385	1	2
opn1sw1	1	-0.498536	1	2
tnip1	0.902956	-0.49069	1	2
tnrc5	0.932178	-0.489721	1	2
ip6k2a	0.903406	-0.486868	1	2
pdcl	0.903724	-0.486633	1	2
ppp2r2d	0.905987	-0.477876	1	2
foxo3a	0.969396	-0.475809	1	2
LOC796180	0.963751	-0.472758	1	2
glrx3	0.907619	-0.469586	1	2
irf2bp2a	0.930965	-0.468023	1	2
cplx4a	0.940527	-0.46374	1	2
gnat2	0.96927	-0.459866	1	2
pdcb	0.961887	-0.459399	1	2
txnrd1	0.903633	-0.456434	1	2
crx	0.967417	-0.453971	1	2
opn1sw2	0.996682	-0.452303	1	2
sdf4	0.900796	-0.452216	1	2
vamp2	0.943527	-0.441969	1	2
opn1mw1	0.970005	-0.44156	1	2
ik	0.903235	-0.435624	1	2
sept8a	0.900193	-0.431869	1	2
bhlhe40	0.900632	-0.426208	1	2
ahi1	0.935912	-0.422914	1	2
trim8b	0.939639	-0.422392	1	2
sypb	0.979488	-0.405134	1	2
gngt2b	0.998944	-0.404926	1	2
gad2	0.920641	-0.394218	1	2
cbx1a	0.956477	-0.392554	1	2
rnf20	0.902787	-0.381484	1	2
atp1a3a	0.943202	-0.379184	1	2
fnbp4	0.961282	-0.368707	1	2
calr3a	0.964157	-0.368672	1	2
pdap1a	0.928187	-0.360912	1	2
slc32a1	0.963253	-0.359929	1	2
gnb1a	0.968845	-0.35787	1	2
mphosph8	0.96987	-0.352103	1	2
itm2ba	0.942615	-0.351808	1	2
ccnd1	0.969995	-0.351329	1	2
vsnl1a	0.903227	-0.351015	1	2
cbx5	0.901991	-0.346424	1	2
calm2a	0.921015	-0.33071	1	2
opn1lw2	0.968579	-0.329052	1	2
rs1a	0.902779	-0.324888	1	2
zgc:158564	0.904735	-0.324351	1	2
smarca4a	0.909788	-0.322326	1	2
stip1	0.90107	-0.321244	1	2
zmat2	0.913174	-0.3055	1	2
hk1	0.903702	-0.30346	1	2
atp6v0cb	0.964155	-0.298944	1	2
cct7	0.966928	-0.298663	1	2
vat1	0.968938	-0.297866	1	2
tm9sf2	0.960997	-0.296819	1	2
aldocb	0.949044	-0.29677	1	2
igf2bp1	0.906003	-0.287569	1	2
camk2n1a	0.937383	-0.286313	1	2
marcksb	0.963225	-0.282739	1	2
safb	0.909418	-0.279872	1	2
ptmaa	0.931807	-0.275881	1	2
ywhaqb	1	-0.274507	1	2
zgc:65894	0.968823	-0.267665	1	2
ywhaqa	0.924863	-0.258727	1	2
marcksl1b	0.96463	-0.256869	1	2
hspd1	0.903845	-0.251994	1	2
sart1	0.901936	-0.248809	1	2
top1l	0.901508	-0.247956	1	2
atp6v1aa	0.902646	-0.237029	1	2
atp1a1a.1	0.90338	-0.236392	1	2
nucks1a	0.90588	-0.229528	1	2
marcksl1a	0.961754	-0.220366	1	2
crybb1	0.969932	-0.212315	1	2
atp5g3a	0.903385	-0.197511	1	2
arpc1a	0.904048	-0.183401	1	2
ckbb	0.942442	-0.173523	1	2
pnrc2	0.959865	-0.162467	1	2
tuba1c	0.907016	-0.143386	1	2
rpl4	0.911584	0.075772	2	2
eef1g	0.933223	0.108821	2	2
rpl32	0.97684	0.112931	2	2
zgc:114188	0.915018	0.127451	2	2
rps7	0.9494	0.130481	2	2
rps5	0.913819	0.143127	2	2
rpl36a	0.984734	0.148075	2	2
rps8a	0.959164	0.15298	2	2
tnnc2	0.944064	0.156027	2	2
rpl26	0.974738	0.159837	2	2
col1a1a	0.926193	0.160792	2	2
rpl38	0.918107	0.162771	2	2
rps18	0.925612	0.174144	2	2
cycsb	0.942387	0.175454	2	2
rps15	0.975058	0.183778	2	2
fabp3	0.922852	0.185332	2	2
krtt1c19e	0.963209	0.187998	2	2
rpl19	0.936187	0.189133	2	2
and1	0.916492	0.192417	2	2
cox7b	0.919249	0.192486	2	2
si:dkey-152p16.6	0.949617	0.193702	2	2
actn3a	0.91693	0.193783	2	2
uba52	0.939813	0.195913	2	2
rps25	0.986192	0.19728	2	2
rps28	0.925818	0.197291	2	2
atp2a1	0.909528	0.200468	2	2
rps16	0.972205	0.201009	2	2
cotl1	0.928791	0.205359	2	2
rps23	0.924485	0.207998	2	2
mylpfa	0.978246	0.208154	2	2
rpl7a	0.967551	0.208841	2	2
rpl5a	0.931062	0.216473	2	2
atp5e	0.929672	0.222262	2	2
ndufb8	0.920597	0.228083	2	2
rpl12	0.937432	0.231233	2	2
rpl14	0.97472	0.233026	2	2
rps17	0.951582	0.235344	2	2
rpl13a	0.96896	0.235711	2	2
tpt1	0.938884	0.235797	2	2
cyt1	0.966706	0.235877	2	2
psma1	0.918049	0.236169	2	2
rpl35	0.949112	0.237183	2	2
eef1b2	0.928687	0.244854	2	2
crygm2d1	0.92559	0.247311	2	2
rpl28	0.933634	0.247666	2	2
rplp0	0.932627	0.249949	2	2
rpl7	0.934852	0.252502	2	2
ppiaa	0.9334	0.254756	2	2
icn	0.927498	0.260995	2	2
rplp2l	0.971481	0.262185	2	2
actc1b	0.962515	0.262488	2	2
rpl27	0.946486	0.264262	2	2
gpx4b	0.920326	0.269055	2	2
rps29	0.964178	0.272138	2	2
rps20	0.946655	0.272189	2	2
eif4ebp2	0.925017	0.274076	2	2
faua	0.971785	0.274829	2	2
rpl10a	0.935024	0.278398	2	2
rpl23a	0.951686	0.279566	2	2
zgc:171772	0.988375	0.281219	2	2
smyd1a	0.92562	0.287302	2	2
rpl37	0.956513	0.28823	2	2
gnb2l1	0.934121	0.289157	2	2
rps14	0.931049	0.289164	2	2
rps15a	0.990375	0.291032	2	2
rpl11	0.91108	0.291497	2	2
atp5j2	0.903276	0.295689	2	2
rpl39	0.986097	0.297981	2	2
hypk	0.925309	0.298212	2	2
suclg1	0.942461	0.301825	2	2
pvalb2	0.985717	0.307107	2	2
casq1a	0.978595	0.316439	2	2
col9a1b	0.929458	0.320809	2	2
rplp1	0.991431	0.324171	2	2
gapdh	0.978427	0.324347	2	2
pno1	0.916211	0.325005	2	2
ndufa6	0.931546	0.327583	2	2
acta1b	1	0.328433	2	2
mybphb	0.947855	0.334671	2	2
rpl30	0.956504	0.334683	2	2
prdx5	0.931651	0.334725	2	2
rpl23	0.935255	0.336145	2	2
hmgb3b	0.920955	0.34261	2	2
rps11	0.933986	0.344602	2	2
si:dkeyp-80c12.10	0.921188	0.353197	2	2
tpma	0.978512	0.357647	2	2
crygm2d4	0.924207	0.360759	2	2
hhatla	0.979178	0.362987	2	2
mylz3	0.934862	0.364763	2	2
pes	0.923613	0.368976	2	2
sdhb	0.91936	0.369496	2	2
ndufs7	0.929086	0.372912	2	2
ckma	0.964671	0.375355	2	2
rps13	0.963136	0.38257	2	2
crygm2d7	0.928961	0.391427	2	2
ccng1	0.994755	0.394994	2	2
tnni2b.2	0.923647	0.406272	2	2
krt17	0.931138	0.409886	2	2
tgfbi	0.992914	0.421093	2	2
mylpfb	0.995117	0.424119	2	2
rps27.1	0.964978	0.426216	2	2
myl10	0.951736	0.427721	2	2
tuba8l2	0.957702	0.427761	2	2
pvalb4	0.965241	0.431438	2	2
sf3a2	0.918797	0.443819	2	2
ptgdsb.1	0.908718	0.443994	2	2
psmc1b	0.933732	0.449276	2	2
srp54	0.900824	0.450747	2	2
atad3b	0.919273	0.462542	2	2
gstp1	0.96512	0.4753	2	2
myl1	0.966904	0.48056	2	2
mycbp	0.916791	0.481503	2	2
spcs3	0.943932	0.485105	2	2
rpl35a	0.992595	0.487433	2	2
blmh	0.928661	0.498813	2	2
eno3	0.974169	0.506703	2	2
gamt	0.986205	0.512268	2	2
txn	0.921542	0.54891	2	2
atp1a1a.2	0.91569	0.550434	2	2
ldb3a	0.963329	0.554359	2	2
prp	0.935685	0.573317	2	2
wu:fj16a03	0.904371	0.600661	2	2
zgc:153409	0.983164	0.602061	2	2
clu	0.921071	0.615931	2	2
arfgap1	0.925273	0.624897	2	2
fam213aa	0.93359	0.632895	2	2
fuca1.1	0.927076	0.671889	2	2
sfrp5	0.901572	0.679074	2	2
znfl2a	0.968852	2.62362	3	2
slc6a15	0.974899	2.47549	3	2
spink4	0.99146	2.42077	3	2
ncf1	0.957593	2.41925	3	2
pyyb	0.986179	2.40176	3	2
fgf4	0.964826	2.3214	3	2
si:ch73-266f23.3	0.965174	2.30358	3	2
LOC100331497	0.986334	2.27788	3	2
si:ch73-160h15.3	0.932239	2.27151	3	2
tmem144a	0.985949	2.25885	3	2
rabl2	0.963756	2.16443	3	2
sst2	0.974054	2.1621	3	2
npas4a	0.945102	2.15043	3	2
cenpq	0.978583	2.14843	3	2
dio3a	0.933338	2.13595	3	2
si:ch211-170d8.2	0.961774	2.11577	3	2
snn	0.933991	2.1093	3	2
he1a	0.912374	2.09303	3	2
c1galt1b	0.96427	2.07151	3	2
dpys	0.977646	2.06596	3	2
gcga	0.936516	2.06213	3	2
itsn2b	0.985164	2.01017	3	2
lemd3	0.934762	1.99914	3	2
acp5b	0.932844	1.99807	3	2
tsen15	0.92201	1.96521	3	2
zgc:92040	0.934822	1.96477	3	2
zgc:110183	0.935468	1.92746	3	2
pttg1	0.927575	1.91505	3	2
ap4b1	0.936486	1.88939	3	2
tmem237b	0.923148	1.88558	3	2
zgc:91890	0.934673	1.88195	3	2
papl	0.924732	1.87098	3	2
six2b	0.96136	1.85226	3	2
apela	0.958415	1.85051	3	2
ipcef1	0.958415	1.85051	3	2
h2afvb	0.933654	1.81382	3	2
tmem192	0.959312	1.81125	3	2
slc50a1	0.924798	1.80185	3	2
ins	0.92333	1.78479	3	2
olig2	0.973335	1.78396	3	2
hkdc1	0.934408	1.78249	3	2
cenpn	0.923559	1.78162	3	2
zgc:100846	0.958602	1.77743	3	2
cd83	0.977333	1.7755	3	2
slc25a47a	0.925614	1.7709	3	2
zgc:63569	0.934207	1.74976	3	2
zgc:163061	0.935488	1.73954	3	2
si:dkeyp-69e1.8	0.912086	1.73849	3	2
irak4	0.92675	1.71523	3	2
n6amt1	0.934639	1.70914	3	2
zic2b	0.94368	1.70134	3	2
sdsl	0.915159	1.69948	3	2
zgc:103499	0.919951	1.69905	3	2
adhfe1	0.925181	1.69736	3	2
sirt3	0.922967	1.69308	3	2
crygs2	0.928898	1.68752	3	2
pudp	0.923943	1.68667	3	2
ogfod2	0.947703	1.68237	3	2
sfrp1b	0.933815	1.68067	3	2
slc15a4	0.923023	1.6799	3	2
endou	0.935018	1.65967	3	2
zgc:194125	0.935018	1.65967	3	2
si:dkeyp-53d3.3	0.92515	1.65919	3	2
nrl	0.920992	1.65848	3	2
obsl1a	0.920992	1.65848	3	2
ppp1r8a	0.934755	1.64994	3	2
mad2l1bp	0.969852	1.64336	3	2
pnpla3	0.919111	1.64195	3	2
fastkd1	0.904463	1.62961	3	2
zgc:165551	0.904463	1.62961	3	2
ribc2	0.900711	1.62101	3	2
mettl11b	0.909477	1.61919	3	2
serpina7	0.919605	1.6188	3	2
si:ch211-261c8.5	0.919605	1.6188	3	2
fam102ba	0.906345	1.61717	3	2
syt1b	0.931166	1.60537	3	2
ripk2	0.92256	1.60449	3	2
mtr	0.927516	1.5979	3	2
mal2	0.921799	1.574	3	2
si:dkeyp-73d8.9	0.965088	1.56622	3	2
ada	0.945141	1.56441	3	2
traf4b	0.927221	1.56226	3	2
ugt5b4	0.916419	1.55801	3	2
cyp2aa3	0.922167	1.55654	3	2
gorasp1a	0.922167	1.55654	3	2
kif18a	0.933826	1.55165	3	2
cyp2aa2	0.931283	1.54098	3	2
fbxl22	0.931283	1.54098	3	2
ghrh	0.931283	1.54098	3	2
rps24	0.931283	1.54098	3	2
zgc:172145	0.934821	1.53449	3	2
iqgap3	0.915035	1.52297	3	2
brd2a	0.923725	1.51671	3	2
cp	0.958371	1.51561	3	2
xkr8.3	0.931731	1.51236	3	2
tspan15	0.921051	1.50598	3	2
znf1059	0.927244	1.4953	3	2
pcxb	0.922589	1.488	3	2
psen2	0.926668	1.48571	3	2
traf1	0.925412	1.47287	3	2
yrk	0.926606	1.45619	3	2
asap3	0.909067	1.44905	3	2
zgc:152904	0.913481	1.39408	3	2
asah1a	0.919842	1.3902	3	2
iqcb1	0.902457	1.3694	3	2
rpe65c	0.902457	1.3694	3	2
pttg1ipa	0.926459	1.3522	3	2
crb3b	0.912969	1.34631	3	2
plg	0.925506	1.34621	3	2
foxa1	0.913761	1.34172	3	2
cysltr1	0.904435	1.33609	3	2
gp1bb	0.904435	1.33609	3	2
htr1b	0.904435	1.33609	3	2
pax4	0.904435	1.33609	3	2
serpinb1l4	0.904435	1.33609	3	2
sod3a	0.904435	1.33609	3	2
smpdl3b	0.918739	1.3357	3	2
hsdl1	0.907725	1.32735	3	2
dusp7	0.915135	1.32695	3	2
zgc:113184	0.914187	1.31841	3	2
pdf	0.924574	1.31066	3	2
chia.1	0.902043	1.30807	3	2
irx5b	0.902043	1.30807	3	2
trim35-39	0.902043	1.30807	3	2
rnd3b	0.936721	1.29647	3	2
lysmd3	0.963278	1.28982	3	2
crot	0.925154	1.28811	3	2
pon3.1	0.927428	1.27988	3	2
ier2	0.93564	1.26875	3	2
si:ch211-87h14.3	0.970961	1.2672	3	2
smkr1	0.931351	1.26549	3	2
tpbgb	0.901955	1.26448	3	2
gpn1	0.90382	1.24574	3	2
slc26a5	0.957059	1.23033	3	2
cdkl1	0.923202	1.22853	3	2
ndst1b	0.923202	1.22853	3	2
or111-3	0.923202	1.22853	3	2
pctp	0.923202	1.22853	3	2
pygo1	0.923202	1.22853	3	2
si:ch211-163l21.7	0.923202	1.22853	3	2
slc22a16	0.923202	1.22853	3	2
tph1b	0.923202	1.22853	3	2
ugt5d1	0.923202	1.22853	3	2
zgc:172120	0.923202	1.22853	3	2
brms1	0.934762	1.22507	3	2
ppih	0.925901	1.21816	3	2
bcl7bb	0.934945	1.21146	3	2
zpr1	0.929443	1.20646	3	2
gtf2h3	0.922835	1.14918	3	2
actc1a	0.977266	1.08526	3	2
pygl	0.919827	1.0614	3	2
cfap36	0.925822	1.03035	3	2
cap1	0.925167	1.02235	3	2
mad2l1	0.926698	1.02064	3	2
cfd	0.925065	1.00625	3	2
timm8a	0.935119	1.0026	3	2
lama2	0.928616	0.961337	3	2
jam2a	0.919445	0.957059	3	2
rnft2	0.920414	0.936937	3	2
pbk	0.923556	0.9307	3	2
ube2d1a	0.935212	0.912707	3	2
wdr61	0.939155	0.897573	3	2
rasgef1bb	0.916078	0.883676	3	2
ccdc22	0.918609	0.848486	3	2
zgc:101723	0.901599	0.824769	3	2
rangap1a	0.925855	0.814073	3	2
pah	0.904948	0.81184	3	2
qdpra	0.912	0.795268	3	2
col10a1a	0.944333	0.79218	3	2
ap5s1	0.925011	0.775244	3	2
ctnnbl1	0.934311	0.766025	3	2
tmem161a	0.922964	0.763006	3	2
slc18a3a	0.940284	-0.843107	1	10
ltv1	0.925064	-0.841043	1	10
dll4	0.901675	-0.831476	1	10
agpat4	0.924318	-0.830226	1	10
pde6d	0.929245	-0.826274	1	10
cdc34a	0.923543	-0.815995	1	10
ints8	0.906117	-0.811106	1	10
rcvrna	0.965384	-0.809055	1	10
rmdn3	0.925243	-0.799525	1	10
cacng2a	0.959707	-0.790824	1	10
atp2b2	0.928553	-0.788346	1	10
smarcd1	0.954438	-0.78694	1	10
prph2a	0.953323	-0.786626	1	10
si:dkey-78l4.14	0.90083	-0.770927	1	10
supt4h1	0.95374	-0.765864	1	10
sncgb	0.941215	-0.765094	1	10
lbr	0.926034	-0.754231	1	10
arrdc3b	0.928321	-0.748418	1	10
ubtd2	0.929705	-0.746182	1	10
dpysl5b	0.959175	-0.744702	1	10
fam63b	0.929685	-0.728917	1	10
lhfpl3	0.939874	-0.725342	1	10
bhlhe40	0.956421	-0.720061	1	10
mcm6	0.96546	-0.719323	1	10
zgc:103692	0.962861	-0.704877	1	10
gdi1	0.928808	-0.702741	1	10
sesn3	0.929626	-0.699577	1	10
ier5	0.953237	-0.691989	1	10
prdm8b	0.924269	-0.690341	1	10
gabrb2	0.902933	-0.689432	1	10
foxp2	0.927879	-0.684111	1	10
sbno1	0.92644	-0.677166	1	10
qars	0.956455	-0.676036	1	10
zgc:56106	0.921682	-0.675088	1	10
zgc:112964	0.924838	-0.673674	1	10
ppp1r14c	0.925268	-0.670995	1	10
tmem55ba	0.925262	-0.67054	1	10
egfra	0.927537	-0.668898	1	10
rtn1a	0.924439	-0.653613	1	10
nat9	0.90425	-0.648152	1	10
si:dkey-33c12.4	0.920628	-0.645584	1	10
stt3b	0.955948	-0.64495	1	10
hspa4a	0.953323	-0.63731	1	10
sox4b	0.925178	-0.631552	1	10
hnrnpul1	0.966192	-0.625249	1	10
zgc:73359	1	-0.620445	1	10
lgals1l1	0.937655	-0.615671	1	10
dnajc18	0.929456	-0.615284	1	10
atp6v1d	0.954048	-0.612431	1	10
calb2b	0.936656	-0.611085	1	10
kalrnb	0.926132	-0.605	1	10
sec63	0.920668	-0.604424	1	10
pam16	0.923181	-0.60187	1	10
hyou1	0.926372	-0.588591	1	10
arrdc3a	0.926928	-0.58626	1	10
saga	0.924105	-0.584904	1	10
smc1a	0.925093	-0.581066	1	10
tmod2	0.923822	-0.580568	1	10
pdcb	0.965252	-0.579069	1	10
sox2	0.965005	-0.573636	1	10
ssu72	0.918403	-0.572995	1	10
acadvl	0.929297	-0.571322	1	10
gad2	0.959853	-0.561034	1	10
cacybp	0.929543	-0.553646	1	10
atp1b2a	0.92445	-0.546875	1	10
arpc5a	0.909093	-0.535808	1	10
txnl4a	0.90789	-0.53044	1	10
gngt1	0.924696	-0.52895	1	10
b3galt2	0.928733	-0.528477	1	10
otx1b	0.925014	-0.528272	1	10
lig3	0.927013	-0.518249	1	10
anxa1b	0.93841	-0.504635	1	10
gnat2	0.964883	-0.49519	1	10
gpc1a	0.925497	-0.489262	1	10
vps35	0.958705	-0.488255	1	10
nhp2	0.911668	-0.48709	1	10
si:ch211-133n4.4	0.928337	-0.485611	1	10
apln	0.92037	-0.47956	1	10
evlb	0.916514	-0.468994	1	10
tnrc5	0.923857	-0.461125	1	10
ppp1cab	0.905624	-0.451314	1	10
zgc:175088	0.959781	-0.450352	1	10
nucb2a	0.965896	-0.449539	1	10
gad1b	0.929657	-0.447823	1	10
vsnl1a	0.924283	-0.444062	1	10
hspa9	0.924295	-0.444014	1	10
hsp90aa1.1	0.92948	-0.439415	1	10
irf2bp2a	0.927841	-0.434864	1	10
acvr2b	0.927471	-0.430877	1	10
pde6c	0.91611	-0.428715	1	10
syt5b	0.923872	-0.423353	1	10
cct7	0.98882	-0.421914	1	10
cdk5r2a	0.914437	-0.421016	1	10
ppp3ca	0.90191	-0.42026	1	10
sesn1	0.908633	-0.416369	1	10
rac3b	0.917867	-0.416124	1	10
nsfa	0.958088	-0.415699	1	10
hif1ab	0.965768	-0.409818	1	10
stmn1b	0.947001	-0.407012	1	10
rbm28	0.932864	-0.404826	1	10
rab10	0.92385	-0.398396	1	10
atp6v0cb	0.950762	-0.398067	1	10
LOC796180	0.961205	-0.396665	1	10
zc3h13	0.912805	-0.396106	1	10
kpna4	0.960172	-0.385317	1	10
eif1axb	0.961974	-0.385114	1	10
hsp90b1	0.959054	-0.376762	1	10
ppid	0.913478	-0.373063	1	10
cbx5	0.924162	-0.367439	1	10
zmp:0000000722	0.927787	-0.365635	1	10
unc119b	0.952459	-0.365214	1	10
safb	0.956277	-0.353959	1	10
trim8b	0.92641	-0.331421	1	10
smc3	0.923859	-0.325884	1	10
igfbp5b	0.906666	-0.324272	1	10
pnrc2	1	-0.317488	1	10
opn1sw2	0.923914	-0.316965	1	10
opn1mw1	0.92386	-0.315787	1	10
rhoac	0.905842	-0.311326	1	10
snap25b	0.932259	-0.31116	1	10
opn1sw1	0.960279	-0.310162	1	10
id2a	0.929695	-0.308673	1	10
top1l	0.92392	-0.303128	1	10
cmpk	0.912626	-0.303117	1	10
oaz1a	0.926579	-0.299259	1	10
rad23b	0.917173	-0.29896	1	10
tuba2	0.920116	-0.288795	1	10
sox11a	0.924547	-0.285541	1	10
myl12.1	0.924827	-0.283223	1	10
hk1	0.912071	-0.281792	1	10
ptmaa	0.961451	-0.278751	1	10
aldocb	0.965374	-0.277993	1	10
fnbp4	0.926755	-0.271131	1	10
arpc1a	0.929731	-0.270453	1	10
gngt2b	0.929705	-0.267516	1	10
hmgb3a	0.953626	-0.265656	1	10
shfm1	0.95077	-0.260349	1	10
gpm6aa	0.919309	-0.246998	1	10
zgc:92606	0.924416	-0.245084	1	10
hnrnpa0b	1	-0.210575	1	10
marcksl1b	0.93419	-0.210314	1	10
vat1	0.927492	-0.208231	1	10
cryba2a	0.903058	-0.204198	1	10
ywhaqb	0.953351	-0.168388	1	10
calm2b	0.924144	-0.153731	1	10
calm1b	0.928892	-0.140315	1	10
eef1a1l1	0.954931	0.098613	2	10
eef1g	0.900946	0.101151	2	10
rpl26	0.938104	0.118209	2	10
rpl21	0.984869	0.131041	2	10
rpl38	0.99807	0.131709	2	10
rpl5b	0.912294	0.136921	2	10
zgc:136930	0.900398	0.13899	2	10
krt91	0.926028	0.140055	2	10
rpl36a	1	0.140921	2	10
rps5	0.914546	0.141025	2	10
tnnc2	0.91611	0.14105	2	10
rps17	0.966945	0.142061	2	10
cycsb	0.937663	0.145145	2	10
rpl23a	0.917472	0.146683	2	10
rps18	0.901909	0.148547	2	10
zgc:114188	0.985874	0.155916	2	10
rps8a	0.936184	0.158592	2	10
uba52	0.913067	0.162743	2	10
rps25	1	0.167081	2	10
rpl14	1	0.168461	2	10
fabp3	0.906019	0.170678	2	10
rpl35	0.984715	0.176623	2	10
atp2a1	0.913686	0.193198	2	10
rpl18	0.904667	0.193911	2	10
rpl5a	0.962796	0.196477	2	10
rps15	0.944885	0.201635	2	10
krtt1c19e	0.999998	0.206013	2	10
rpl27	1	0.20911	2	10
rpl19	0.942464	0.211479	2	10
rplp2l	0.93516	0.214822	2	10
crygm2d3	0.927066	0.216731	2	10
rps20	0.927826	0.220282	2	10
rpl15	0.93059	0.224655	2	10
rpl12	0.94531	0.22639	2	10
ndufc2	0.90855	0.226604	2	10
rpl10a	0.926848	0.227637	2	10
rpl13a	0.965403	0.229276	2	10
rpl39	0.924658	0.229684	2	10
zgc:171772	0.98487	0.230445	2	10
rps16	0.933601	0.23106	2	10
rplp1	0.999836	0.240891	2	10
rps15a	0.963419	0.247405	2	10
rplp0	0.934284	0.249442	2	10
ppiaa	0.934363	0.250051	2	10
rps3a	0.931523	0.250973	2	10
rpl7a	0.963637	0.254935	2	10
dkc1	0.91727	0.26002	2	10
eef1b2	0.933327	0.261491	2	10
rpl37	0.93746	0.26656	2	10
acta1b	0.996711	0.266776	2	10
actc1b	0.925289	0.267582	2	10
rps3	0.939732	0.274088	2	10
ckma	0.923063	0.277502	2	10
rpl11	0.904868	0.28265	2	10
gbas	0.913255	0.282875	2	10
rps11	0.909861	0.28552	2	10
gstp1	0.916254	0.287842	2	10
rps14	0.93492	0.296384	2	10
bhmt	0.921085	0.304512	2	10
krt8	0.90429	0.31222	2	10
rpl30	0.940849	0.313402	2	10
rpl23	0.93548	0.314632	2	10
ssr2	0.904402	0.321542	2	10
crygm2d8	0.93354	0.325513	2	10
tceb1b	0.916222	0.331023	2	10
hypk	0.948266	0.3345	2	10
atp5f1	0.981983	0.335768	2	10
col5a2a	0.905275	0.338835	2	10
tuba8l2	0.944091	0.341559	2	10
gabarapa	0.934321	0.345514	2	10
zgc:153409	0.932889	0.346506	2	10
col9a1b	0.936475	0.346808	2	10
gnb2l1	0.963546	0.359962	2	10
rps13	0.965334	0.361902	2	10
faua	1	0.371754	2	10
lig1	0.934284	0.375835	2	10
psma1	0.99925	0.379995	2	10
rpl35a	0.960507	0.386534	2	10
lasp1	0.963429	0.387222	2	10
psmc1b	0.910091	0.396241	2	10
rps27.1	0.951588	0.401241	2	10
snrpb	0.931036	0.403311	2	10
suclg1	0.999932	0.414501	2	10
gtpbp4	0.992597	0.416711	2	10
acta1a	0.987641	0.424323	2	10
krt17	0.964474	0.430529	2	10
myl10	0.99892	0.436711	2	10
sucla2	0.96362	0.440186	2	10
p4hb	0.960731	0.446319	2	10
tuba1b	0.93245	0.447305	2	10
eno3	0.937785	0.450419	2	10
psmc2	0.912849	0.455497	2	10
pygmb	0.933313	0.46596	2	10
fzr1a	0.90792	0.476739	2	10
ldb3a	0.933552	0.478712	2	10
lgmn	0.936281	0.484853	2	10
selm	0.916808	0.485176	2	10
anp32e	0.934377	0.504726	2	10
slc25a28	0.921751	0.522532	2	10
srsf5a	1	0.533103	2	10
prss35	0.93192	0.540588	2	10
mafaa	0.907787	0.548909	2	10
puraa	0.960581	0.549849	2	10
dct	0.902117	0.554135	2	10
hbae3	0.984644	0.561699	2	10
fuca1.1	0.902362	0.563142	2	10
zgc:153713	0.921408	0.564862	2	10
mrpl37	0.928089	0.577588	2	10
grwd1	0.902974	0.579712	2	10
blmh	0.979238	0.609869	2	10
ddx47	0.932826	0.628842	2	10
sat1a.2	0.904311	0.655006	2	10
acat1	0.938937	0.657215	2	10
fbxl5	0.92432	0.662543	2	10
rmdn1	0.900669	0.664509	2	10
nr2f5	0.903429	0.673728	2	10
hbbe2	0.933824	0.679389	2	10
tspo	0.935047	0.679485	2	10
zgc:136826	0.932662	0.689926	2	10
ngdn	0.932199	0.693123	2	10
cldn7a	0.906077	0.694935	2	10
nifk	0.905779	0.701105	2	10
nxph1	0.912922	0.704567	2	10
amer2	0.939652	0.717093	2	10
ube2g1a	0.934638	0.723208	2	10
si:dkey-51e6.1	0.926599	0.724082	2	10
eif6	0.904859	0.724785	2	10
cst14a.2	0.90648	0.726615	2	10
mfsd2ab	0.92596	0.732279	2	10
magi1b	0.905241	0.739158	2	10
zgc:112242	0.932725	0.750467	2	10
prp	0.998829	0.767532	2	10
apobec2a	0.92812	0.772283	2	10
zgc:101810	0.907872	0.796586	2	10
fsd1	0.960376	-2.14926	3	10
trdmt1	0.964941	-2.02436	3	10
haus3	0.958538	-1.89268	3	10
snx25	0.997354	-1.87776	3	10
dffb	0.949631	-1.85137	3	10
hinfp	0.923814	-1.84	3	10
zgc:85789	0.958556	-1.79681	3	10
nmnat1	0.929185	-1.76276	3	10
tnni2a.4	0.925165	-1.74464	3	10
nmd3	0.952864	-1.73523	3	10
irs2a	0.9597	-1.73382	3	10
bbs1	0.928188	-1.72627	3	10
dclk1b	0.924767	-1.70103	3	10
sp5l	0.928453	-1.69221	3	10
chm	0.958143	-1.65002	3	10
rhol	0.929449	-1.64713	3	10
frem3	0.928793	-1.63391	3	10
zgc:171459	0.938262	-1.63192	3	10
zgc:174895	0.928835	-1.61776	3	10
chst12a	0.928527	-1.616	3	10
clic1	0.963	-1.60894	3	10
eefsec	0.927404	-1.5822	3	10
vps33a	0.906335	-1.55268	3	10
zgc:113426	0.927384	-1.54631	3	10
si:dkey-172m14.1	0.955057	-1.53463	3	10
fads2	0.914928	-1.51855	3	10
tmem41aa	0.923822	-1.50725	3	10
inppl1a	0.911146	-1.48895	3	10
st8sia2	0.900685	-1.48514	3	10
mxi1	0.947292	-1.47927	3	10
exoc3l1	0.92824	-1.47546	3	10
bnip3la	0.961479	-1.46477	3	10
cx44.1	0.946742	-1.45006	3	10
fam210aa	0.964469	-1.44678	3	10
ephb4a	0.926614	-1.43955	3	10
ptgr2	0.928362	-1.43307	3	10
arl4cb	0.955297	-1.4208	3	10
ogfrl1	0.913234	-1.41531	3	10
ccdc113	0.927997	-1.40958	3	10
ngb	0.951476	-1.39163	3	10
si:dkey-206d17.12	0.904739	-1.39107	3	10
asb3	0.911212	-1.37896	3	10
tbx18	0.900044	-1.34656	3	10
plekha8	0.900063	-1.34479	3	10
esrrb	0.929182	-1.34278	3	10
itfg2	0.927938	-1.34268	3	10
ptgdsb.2	0.942958	-1.34142	3	10
fam69b	0.929568	-1.32284	3	10
pcdh1gc6	0.94818	-1.31869	3	10
rpap3	0.966148	-1.31258	3	10
zcrb1	0.957139	-1.30919	3	10
ret	0.945987	-1.29652	3	10
ube2j1	0.902937	-1.29481	3	10
znf1124	0.91251	-1.29016	3	10
gna12a	0.932046	-1.25426	3	10
nedd4a	0.927817	-1.25333	3	10
sepsecs	0.906388	-1.24126	3	10
rngtt	0.919707	-1.23214	3	10
lhfpl2a	0.904466	-1.21454	3	10
pcdh2ac	0.920826	-1.20643	3	10
bloc1s5	0.901341	-1.20361	3	10
cldnd1a	0.923843	-1.18074	3	10
sel1l	0.922053	-1.18047	3	10
tsfm	0.918618	-1.17553	3	10
plpp7	0.924582	-1.1737	3	10
zgc:66388	0.925065	-1.15216	3	10
usp46	0.924611	-1.12898	3	10
mpi	0.927733	-1.11765	3	10
pgm3	0.910203	-1.10888	3	10
ank2b	0.962483	-1.10068	3	10
psmf1	0.902125	-1.10004	3	10
trib3	0.924124	-1.094	3	10
nenf	0.929699	-1.09073	3	10
tmem63bb	0.95485	-1.081	3	10
bag4	0.903692	-1.07875	3	10
clns1a	0.929626	-1.06522	3	10
enc3	0.929369	-1.05493	3	10
stk26	0.927997	-1.05279	3	10
rpe	0.923834	-1.05157	3	10
gas7a	0.924447	-1.04816	3	10
cyba	0.910188	-1.04655	3	10
phyh	0.905508	-1.04374	3	10
nkiras2	0.924661	-1.03973	3	10
scp2b	0.959483	-1.00982	3	10
med8	0.910304	-0.998485	3	10
slc35b1	0.934553	-0.99808	3	10
dnajb1a	0.944318	-0.986657	3	10
zgc:101840	0.965093	-0.98302	3	10
rem2	0.929586	-0.982944	3	10
pkib	0.927194	-0.970356	3	10
znf704	0.929702	-0.967409	3	10
sst3	0.927499	-0.958151	3	10
b4galt6	0.926066	-0.954337	3	10
ruvbl2	0.913944	-0.937292	3	10
gpr27	0.926304	-0.932556	3	10
hsp90aa1.2	1	-0.928883	3	10
si:ch211-262h13.3	0.901105	-0.927083	3	10
rtn4r	0.902796	-0.924796	3	10
avl9	0.912541	-0.918076	3	10
bcl2l10	0.957496	-0.914609	3	10
gosr2	0.926467	-0.91278	3	10
[truncated: 203 more rows]

## Sheet: Excel Table S2
S2 Ten most up- and down- regulated genes in each exposure
gene	exposure	log2fc	description
obsl1a	0.5	2.79321	Human ortholog(s) of this gene implicated in 3-M syndrome. Is expressed in immature eye and somite.
mad2l1bp	0.5	2.78111	Predicted to be involved in regulation of exit from mitosis. Predicted to localize to nucleus. Orthologous to human MAD2L1BP (MAD2L1 binding protein).
znfl2a	0.5	2.76711	Predicted to have metal ion binding activity and nucleic acid binding activity. Is expressed in several structures, including hematopoietic system; margin; mesoderm; presumptive blood; and tail bud.
sirt3	0.5	2.55107	Predicted to have NAD+ binding activity and NAD-dependent histone deacetylase activity. Predicted to localize to cytoplasm and nucleus. Is expressed in liver and retina. Orthologous to human SIRT3 (sirtuin 3).
zgc:136614	0.5	2.4484	Predicted to be involved in immune response. Predicted to localize to external side of plasma membrane and extracellular space. Human ortholog(s) of this gene implicated in several diseases, including acute porphyria (multiple); arthritis (multiple); bone marrow cancer (multiple); hemochromatosis (multiple); and liver disease (multiple). Is expressed in gill. Orthologous to several human genes in…
scp2a	0.5	2.40996	Predicted to have transferase activity, transferring acyl groups other than amino-acyl groups. Predicted to be involved in positive regulation of intracellular cholesterol transport. Is expressed in intestinal bulb; lens; liver; and solid lens vesicle. Orthologous to human SCP2 (sterol carrier protein 2).
sfswap	0.5	2.35689	Predicted to have RNA binding activity. Predicted to be involved in mRNA 5'-splice site recognition. Orthologous to human SFSWAP (splicing factor SWAP).
ppp1r8a	0.5	2.29514	Predicted to have mRNA binding activity and protein serine/threonine phosphatase inhibitor activity. Predicted to be involved in negative regulation of protein dephosphorylation. Predicted to localize to nuclear speck. Orthologous to human PPP1R8 (protein phosphatase 1 regulatory subunit 8).
fgf4	0.5	2.28283	Predicted to have fibroblast growth factor receptor binding activity and growth factor activity. Involved in Kupffer's vesicle development; cilium assembly; and determination of left/right symmetry. Predicted to localize to extracellular region. Is expressed in several structures, including brain; fin bud; notochord; pharynx; and tail bud. Orthologous to human FGF4 (fibroblast growth factor 4).
ugt5a5	0.5	2.25349	Exhibits glucuronosyltransferase activity. Predicted to localize to integral component of membrane. Is expressed in several structures, including eye; gill; heart; liver; and pleuroperitoneal region.
sult1st5	1	2.4552	Exhibits sulfotransferase activity. Involved in xenobiotic metabolic process. Orthologous to several human genes including SULT1C4 (sulfotransferase family 1C member 4).
si:ch73-266f23.3	1	2.30464	Predicted to have RNA polymerase II regulatory region sequence-specific DNA binding activity. Predicted to localize to nucleus.
rtn1b	1	2.28957	Predicted to localize to endoplasmic reticulum; endoplasmic reticulum membrane; and integral component of membrane. Is expressed in central nervous system; eye; gill; heart; and muscle. Orthologous to human RTN1 (reticulon 1).
he1a	1	2.26982	Predicted to have metalloendopeptidase activity. Predicted to be involved in proteolysis. Is expressed in hatching gland and polster. Orthologous to human ASTL (astacin like metalloendopeptidase).
crygm7	1	2.23577	Predicted to be a structural constituent of eye lens. Predicted to be involved in lens development in camera-type eye and visual perception. Human ortholog(s) of this gene implicated in cataract; cataract 2 multiple types; cataract 39 multiple types; cataract 4 multiple types; and cataract 7. Is expressed in lens. Orthologous to several human genes including CRYGA (crystallin gamma A); CRYGB (cry…
urad	1	2.18006	Exhibits 2-oxo-4-hydroxy-4-carboxy-5-ureidoimidazoline decarboxylase activity. Predicted to be involved in allantoin biosynthetic process; purine nucleobase metabolic process; and urate catabolic process. Predicted to localize to peroxisome. Orthologous to human URAD (ureidoimidazoline (2-oxo-4-hydroxy-4-carboxy-5-) decarboxylase).
spink4	1	2.17001	Predicted to have serine-type endopeptidase inhibitor activity. Orthologous to human SPINK4 (serine peptidase inhibitor Kazal type 4).
rhbdd1	1	2.16701	Predicted to have serine-type endopeptidase activity. Predicted to localize to integral component of membrane. Orthologous to human RHBDD1 (rhomboid domain containing 1).
sst2	1	2.15095	Predicted to have hormone activity. Predicted to be involved in regulation of cell migration. Predicted to localize to extracellular space. Is expressed in brainstem; endocrine system; floor plate; and pleuroperitoneal region.
cnot6b	1	2.15072	Predicted to have poly(A)-specific ribonuclease activity. Predicted to be involved in nuclear-transcribed mRNA poly(A) tail shortening. Predicted to localize to CCR4-NOT complex; cytoplasm; and nucleus. Orthologous to human CNOT6 (CCR4-NOT transcription complex subunit 6).
znfl2a	2	2.62362	Predicted to have metal ion binding activity and nucleic acid binding activity. Is expressed in several structures, including hematopoietic system; margin; mesoderm; presumptive blood; and tail bud.
slc6a15	2	2.47549	Predicted to have proline:sodium symporter activity. Predicted to be involved in leucine transport. Predicted to localize to plasma membrane. Orthologous to human SLC6A15 (solute carrier family 6 member 15).
spink4	2	2.42077	Predicted to have serine-type endopeptidase inhibitor activity. Orthologous to human SPINK4 (serine peptidase inhibitor Kazal type 4).
ncf1	2	2.41925	Predicted to have phosphatidylinositol binding activity and superoxide-generating NADPH oxidase activator activity. Involved in defense response to fungus and respiratory burst. Predicted to localize to cytoplasm. Human ortholog(s) of this gene implicated in Williams-Beuren syndrome; autosomal recessive chronic granulomatous disease cytochrome b-positive type I; and chronic granulomatous disease.…
pyyb	2	2.40176	Exhibits type 2 neuropeptide Y receptor binding activity and type 4 neuropeptide Y receptor binding activity. Predicted to be involved in feeding behavior and neuropeptide signaling pathway. Predicted to localize to extracellular space. Is expressed in several structures, including digestive system; enteroendocrine cell; eye; heart; and pleuroperitoneal region. Orthologous to several human genes …
fgf4	2	2.3214	Predicted to have fibroblast growth factor receptor binding activity and growth factor activity. Involved in Kupffer's vesicle development; cilium assembly; and determination of left/right symmetry. Predicted to localize to extracellular region. Is expressed in several structures, including brain; fin bud; notochord; pharynx; and tail bud. Orthologous to human FGF4 (fibroblast growth factor 4).
si:ch73-266f23.3	2	2.30358	Predicted to have RNA polymerase II regulatory region sequence-specific DNA binding activity. Predicted to localize to nucleus.
LOC100331497	2	2.27788	U2 small nuclear ribonucleoprotein auxiliary factor 35 kDa subunit-related protein 1-like
si:ch73-160h15.3	2	2.27151	Orthologous to human DLEU7 (deleted in lymphocytic leukemia 7).
tmem144a	2	2.25885	Predicted to have carbohydrate transmembrane transporter activity. Predicted to be involved in carbohydrate transmembrane transport. Predicted to localize to integral component of membrane. Orthologous to human TMEM144 (transmembrane protein 144).
h2afvb	10	2.5285	Predicted to have DNA binding activity. Involved in DNA methylation involved in embryo development. Predicted to localize to nuclear chromatin. Orthologous to several human genes including H2AZ1 (H2A.Z variant histone 1).
rhbdd1	10	2.32777	Predicted to have serine-type endopeptidase activity. Predicted to localize to integral component of membrane. Orthologous to human RHBDD1 (rhomboid domain containing 1).
ugt5d1	10	2.2795	Predicted to have UDP-glycosyltransferase activity. Predicted to localize to intracellular membrane-bounded organelle. Is expressed in intestine; liver; and testis.
dbh	10	2.21447	Predicted to have copper ion binding activity and dopamine beta-monooxygenase activity. Involved in sleep. Predicted to localize to extracellular space and secretory granule membrane. Human ortholog(s) of this gene implicated in several diseases, including alcohol use disorder; attention deficit hyperactivity disorder; dopamine beta-hydroxylase deficiency; hypertension; and migraine with aura. Is…
smyhc3	10	2.14762	Predicted to have ATP binding activity; actin filament binding activity; and motor activity. Predicted to localize to myosin complex. Human ortholog(s) of this gene implicated in cardiomyopathy (multiple); congenital heart disease (multiple); distal myopathy 1; heart conduction disease (multiple); and hyaline body myopathy (multiple). Is expressed in cephalic musculature; levator arcus palatini; …
dio3a	10	2.14106	Exhibits thyroxine 5'-deiodinase activity. Involved in chordate embryonic development. Is expressed in several structures, including liver; nervous system; otic vesicle; pronephros; and yolk. Orthologous to human DIO3 (iodothyronine deiodinase 3).
ticrr	10	2.1234	Predicted to have chromatin binding activity. Involved in several processes, including DNA repair; mitotic G2/M transition checkpoint; and response to ionizing radiation. Predicted to localize to nucleus. Orthologous to human TICRR (TOPBP1 interacting checkpoint and replication regulator).
mettl20	10	2.07076	Predicted to have protein-lysine N-methyltransferase activity. Predicted to be involved in negative regulation of electron transfer activity; negative regulation of fatty acid beta-oxidation using acyl-CoA dehydrogenase; and peptidyl-lysine trimethylation. Predicted to localize to mitochondrial matrix. Orthologous to human ETFBKMT (electron transfer flavoprotein subunit beta lysine methyltransfer…
btd	10	2.05914	Predicted to have hydrolase activity, acting on carbon-nitrogen (but not peptide) bonds, in linear amides. Predicted to be involved in nitrogen compound metabolic process. Human ortholog(s) of this gene implicated in biotinidase deficiency. Orthologous to human BTD (biotinidase).
fgf4	10	2.05436	Predicted to have fibroblast growth factor receptor binding activity and growth factor activity. Involved in Kupffer's vesicle development; cilium assembly; and determination of left/right symmetry. Predicted to localize to extracellular region. Is expressed in several structures, including brain; fin bud; notochord; pharynx; and tail bud. Orthologous to human FGF4 (fibroblast growth factor 4).
reep6	0.5	-2.25656	Involved in embryonic retina morphogenesis in camera-type eye and retina layer formation. Predicted to localize to several cellular components, including clathrin-coated vesicle membrane; endoplasmic reticulum; and endoplasmic reticulum membrane. Human ortholog(s) of this gene implicated in retinitis pigmentosa 77. Orthologous to human REEP6 (receptor accessory protein 6).
nedd4a	0.5	-2.11241	Predicted to have ubiquitin protein ligase activity. Involved in endothelial to hematopoietic transition and negative regulation of Notch signaling pathway. Predicted to localize to cytoplasm. Orthologous to human NEDD4 (NEDD4 E3 ubiquitin protein ligase).
tm2d1	0.5	-2.09707	Predicted to localize to integral component of membrane. Orthologous to human TM2D1 (TM2 domain containing 1).
zgc:163073	0.5	-2.07518	Predicted to have calcium ion binding activity.
rab4b	0.5	-1.97673	Predicted to have GTPase activity. Predicted to be involved in Rab protein signal transduction; intracellular protein transport; and regulation of endocytosis. Predicted to localize to endosome and insulin-responsive compartment. Orthologous to human RAB4B (RAB4B, member RAS oncogene family).
fam69b	0.5	-1.96909	Predicted to have calcium ion binding activity. Predicted to localize to integral component of membrane. Is expressed in female organism. Orthologous to human DIPK1B (divergent protein kinase domain 1B).
irs2a	0.5	-1.83389	Predicted to have insulin receptor binding activity. Involved in response to hypoxia. Human ortholog(s) of this gene implicated in type 2 diabetes mellitus. Is expressed in germ ring; head; and liver. Orthologous to human IRS2 (insulin receptor substrate 2).
olfml3a	0.5	-1.81416	Predicted to be involved in multicellular organism development. Predicted to localize to extracellular region. Orthologous to human OLFML3 (olfactomedin like 3).
gsg1l	0.5	-1.79749	Predicted to localize to plasma membrane. Is expressed in midbrain hindbrain boundary. Orthologous to human GSG1L (GSG1 like).
fsd1	0.5	-1.78425	Involved in cilium assembly. Predicted to localize to several cellular components, including cleavage furrow; microtubule cytoskeleton; and nucleus. Orthologous to human FSD1 (fibronectin type III and SPRY domain containing 1).
itpa	1	-1.98734	Predicted to have nucleoside-triphosphate diphosphatase activity. Predicted to be involved in nucleoside triphosphate catabolic process. Predicted to localize to cytoplasm. Human ortholog(s) of this gene implicated in several diseases, including anemia (multiple); early infantile epileptic encephalopathy 35; hepatitis C; rheumatoid arthritis; and thrombocytopenia. Orthologous to human ITPA (inosi…
slc35g2b	1	-1.90595	Predicted to localize to integral component of membrane. Is expressed in cranial ganglion; diencephalon; telencephalon; and trigeminal placode. Orthologous to several human genes including SLC35G2 (solute carrier family 35 member G2).
zgc:85789	1	-1.88586	Predicted to have hydrolase activity and metal ion binding activity. Predicted to localize to nucleus. Is expressed in pronephric duct and yolk syncytial layer. Orthologous to human C11orf54 (chromosome 11 open reading frame 54).
hoxc9a	1	-1.86774	Predicted to have DNA-binding transcription factor activity and RNA polymerase II cis-regulatory region sequence-specific DNA binding activity. Involved in negative regulation of vasculogenesis and positive regulation of lymphangiogenesis. Predicted to localize to nucleus. Is expressed in several structures, including CNS interneuron; axial vasculature; neural tube; pectoral fin bud; and spinal c…
cx44.1	1	-1.82714	Exhibits gap junction hemi-channel activity. Predicted to be involved in cell communication. Predicted to localize to integral component of plasma membrane. Human ortholog(s) of this gene implicated in cataract and cataract 1 multiple types. Is expressed in several structures, including eye; kidney; liver; solid lens vesicle; and spinal cord. Orthologous to human GJA8 (gap junction protein alpha …
eapp	1	-1.61399	Predicted to be involved in positive regulation of cell population proliferation. Predicted to localize to nucleus. Orthologous to human EAPP (E2F associated phosphoprotein).
LOC103908640	1	-1.59692	Guanine nucleotide-binding protein subunit alpha-13
hemk1	1	-1.57713	Predicted to have nucleic acid binding activity and protein methyltransferase activity. Predicted to be involved in protein methylation. Orthologous to human HEMK1 (HemK methyltransferase family member 1).
zgc:162331	1	-1.54119	Predicted to localize to integral component of membrane. Orthologous to human SUSD3 (sushi domain containing 3).
nedd4a	1	-1.50735	Predicted to have ubiquitin protein ligase activity. Involved in endothelial to hematopoietic transition and negative regulation of Notch signaling pathway. Predicted to localize to cytoplasm. Orthologous to human NEDD4 (NEDD4 E3 ubiquitin protein ligase).
uhmk1	2	-2.24983	Predicted to have protein serine/threonine kinase activity and ribonucleoprotein complex binding activity. Predicted to be involved in several processes, including cell cycle arrest; peptidyl-serine phosphorylation; and positive regulation of translational initiation. Predicted to localize to neuronal ribonucleoprotein granule and nucleus. Orthologous to human UHMK1 (U2AF homology motif kinase 1).
trim47	2	-2.22815	Predicted to have zinc ion binding activity. Orthologous to several human genes including TRIM26 (tripartite motif containing 26); TRIM31 (tripartite motif containing 31); and TRIM4 (tripartite motif containing 4).
lipt1	2	-2.08274	Predicted to be involved in protein lipoylation. Predicted to localize to mitochondrion. Orthologous to human LIPT1 (lipoyltransferase 1).
trdmt1	2	-1.98187	Predicted to have methyltransferase activity. Predicted to be involved in methylation. Is expressed in brain; immature eye; and liver. Orthologous to human TRDMT1 (tRNA aspartic acid methyltransferase 1).
mpeg1.1	2	-1.91635	Involved in defense response to bacterium. Predicted to localize to integral component of membrane. Is expressed in blood island; kidney; macrophage; and trunk. Orthologous to human MPEG1 (macrophage expressed 1).
zgc:171551	2	-1.90278	Predicted to have RNA polymerase II regulatory region sequence-specific DNA binding activity. Predicted to localize to nucleus.
ing5a	2	-1.88006	Predicted to have chromatin binding activity and methylated histone binding activity. Predicted to be involved in negative regulation of cell population proliferation; positive regulation of apoptotic signaling pathway; and positive regulation of transcription, DNA-templated. Predicted to localize to nucleus. Orthologous to human ING5 (inhibitor of growth family member 5).
nrxn2b	2	-1.87184	Predicted to localize to integral component of membrane. Orthologous to human NRXN2 (neurexin 2).
enc3	2	-1.86222	Involved in determination of heart left/right asymmetry and determination of liver left/right asymmetry. Is expressed in several structures, including anterior neural rod; germ ring; mesoderm; nervous system; and tail bud.
dhx32a	2	-1.8386	Predicted to have RNA binding activity. Predicted to localize to spliceosomal complex. Orthologous to human DHX32 (DEAH-box helicase 32 (putative)).
fsd1	10	-2.14926	Involved in cilium assembly. Predicted to localize to several cellular components, including cleavage furrow; microtubule cytoskeleton; and nucleus. Orthologous to human FSD1 (fibronectin type III and SPRY domain containing 1).
trdmt1	10	-2.02436	Predicted to have methyltransferase activity. Predicted to be involved in methylation. Is expressed in brain; immature eye; and liver. Orthologous to human TRDMT1 (tRNA aspartic acid methyltransferase 1).
haus3	10	-1.89268	Involved in definitive hemopoiesis. Predicted to localize to HAUS complex; centrosome; and mitotic spindle. Is expressed in several structures, including gonad; head; and liver. Orthologous to human HAUS3 (HAUS augmin like complex subunit 3).
snx25	10	-1.87776	Predicted to have phosphatidylinositol binding activity. Predicted to be involved in negative regulation of transforming growth factor beta receptor signaling pathway. Predicted to localize to integral component of membrane. Is expressed in brain and liver. Orthologous to human SNX25 (sorting nexin 25).
dffb	10	-1.85137	Predicted to have deoxyribonuclease activity. Predicted to be involved in apoptotic DNA fragmentation. Predicted to localize to nuclear chromatin. Orthologous to human DFFB (DNA fragmentation factor subunit beta).
hinfp	10	-1.84	Predicted to have metal ion binding activity and nucleic acid binding activity. Orthologous to human HINFP (histone H4 transcription factor).
zgc:85789	10	-1.79681	Predicted to have hydrolase activity and metal ion binding activity. Predicted to localize to nucleus. Is expressed in pronephric duct and yolk syncytial layer. Orthologous to human C11orf54 (chromosome 11 open reading frame 54).
nmnat1	10	-1.76276	Predicted to have nicotinamide-nucleotide adenylyltransferase activity and nicotinate-nucleotide adenylyltransferase activity. Predicted to be involved in NAD biosynthetic process. Predicted to localize to nucleus. Human ortholog(s) of this gene implicated in Leber congenital amaurosis 9. Is expressed in several structures, including Kupffer's vesicle; forerunner cell group; heart; liver; and yol…
tnni2a.4	10	-1.74464	Involved in myofibril assembly. Predicted to localize to troponin complex. Human ortholog(s) of this gene implicated in distal arthrogryposis type 2B1 and intrinsic cardiomyopathy (multiple). Is expressed in musculature system and somite. Orthologous to several human genes including TNNI2 (troponin I2, fast skeletal type).
nmd3	10	-1.73523	Predicted to have ribosomal large subunit binding activity. Predicted to be involved in ribosomal large subunit export from nucleus. Predicted to localize to cytoplasm and nucleus. Is expressed in alar plate midbrain region; head; immature eye; optic tectum; and somite. Orthologous to human NMD3 (NMD3 ribosome export adaptor).

## Sheet: Excel Table S3
S3 Fold change of genes differentially expressed in at least one exposure
	log2fc				fc
gene	0.5	1	2	10	0.5	1	2	10	cluster
pcdh2ac	0.652125	0.173242	-0.339569	-1.20643	1.57148	1.12759	0.790278	0.433339	1
znf1124	0.298485	-0.19384	0.355069	-1.29016	1.22985	0.874276	1.27905	0.408905	1
stk26	0.282335	-0.555568	0.209727	-1.05279	1.21616	0.680389	1.15647	0.482035	1
lhfpl2a	0.261323	0.23428	0.28342	-1.21454	1.19858	1.17632	1.21708	0.430911	1
bbs1	0.225802	-0.172914	-0.350923	-1.72627	1.16943	0.887049	0.784082	0.302231	1
hsp90b1	0.178739	-0.0875416	0.0552738	-0.376762	1.13189	0.941125	1.03906	0.770164	1
apln	0.15372	-0.492883	-0.336679	-0.47956	1.11243	0.710604	0.791862	0.717196	1
ubtd2	0.140809	-0.556697	-0.712495	-0.746182	1.10252	0.679857	0.610264	0.596179	1
rngtt	0.134711	-0.185783	-0.212716	-1.23214	1.09787	0.879172	0.862911	0.425686	1
tbx18	0.11687	-0.22218	0.0763888	-1.34656	1.08438	0.857269	1.05438	0.393229	1
crygm2d11	0.116546	-0.374755	-0.0341082	0.0248679	1.08414	0.771236	0.976635	1.01739	1
ruvbl2	0.114761	-0.544747	-0.500867	-0.937292	1.0828	0.685512	0.706682	0.522212	1
agpat4	0.109087	-0.392717	-0.556246	-0.830226	1.07855	0.761694	0.680069	0.562441	1
lbr	0.0611611	-0.149854	0.0535329	-0.754231	1.04331	0.901342	1.0378	0.592862	1
vps35	0.0610225	0.180743	-0.136998	-0.488255	1.0432	1.13347	0.90941	0.712887	1
ticam1	0.0574439	-0.737891	-1.26548	-0.922847	1.04062	0.599615	0.415962	0.527467	1
tsfm	0.0566587	-0.42573	-0.181752	-1.17553	1.04005	0.744462	0.881632	0.442722	1
tomm6	0.0460802	-0.612531	0.0327606	-0.0263607	1.03246	0.654048	1.02297	0.981894	1
derl2	0.0396349	-0.312347	-0.313123	-0.899669	1.02785	0.80533	0.804897	0.53601	1
cbx1a	0.0332055	-0.320957	-0.392554	-0.315221	1.02328	0.800539	0.76178	0.803728	1
sel1l	0.0065786	0.160619	-0.443724	-1.18047	1.00457	1.11777	0.735234	0.441208	1
txnl4a	-0.0173807	0.0612729	-0.024995	-0.53044	0.988025	1.04339	0.982824	0.692343	1
psmc5	-0.0202217	-0.346019	-0.109685	-0.109532	0.986081	0.786752	0.92679	0.926888	1
eefsec	-0.0232365	-0.22062	-0.0566981	-1.5822	0.984023	0.858197	0.961462	0.333972	1
igfbp5b	-0.0263555	-0.00178195	-0.0779976	-0.324272	0.981898	0.998766	0.947372	0.798701	1
hsp90aa1.1	-0.0294336	-0.338208	0.122226	-0.439415	0.979805	0.791023	1.08841	0.737433	1
srsf1a	-0.02958	-0.495741	-0.11905	-0.141517	0.979705	0.709197	0.920794	0.906565	1
hnrnpul1	-0.0327383	-0.0774349	-0.295838	-0.625249	0.977563	0.947741	0.814599	0.648308	1
kdm4b	-0.0328441	-0.259286	-0.0699166	-0.0458161	0.977491	0.835502	0.952693	0.968742	1
dll4	-0.035773	-0.120079	-0.339074	-0.831476	0.975509	0.920137	0.790548	0.561954	1
zgc:65894	-0.0371695	-0.409871	-0.267665	-0.174993	0.974565	0.752691	0.830663	0.885772	1
cryba2a	-0.0417016	-0.155808	-0.129989	-0.204198	0.971508	0.89763	0.913838	0.868021	1
LOC100331190	-0.0417196	-0.459433	-1.05149	-0.552941	0.971496	0.727272	0.482469	0.681629	1
shfm1	-0.0426327	-0.047898	-0.0677653	-0.260349	0.970882	0.967345	0.954115	0.834886	1
zmp:0000000722	-0.0434747	-0.13427	-0.207344	-0.365635	0.970315	0.911131	0.866131	0.776127	1
exoc3l1	-0.0553916	-0.369262	0.0382304	-1.47546	0.962333	0.774178	1.02685	0.359619	1
rfwd2	-0.0588514	-0.723539	-1.24768	-0.591299	0.960028	0.60561	0.421124	0.663745	1
nmt2	-0.0588823	-0.205214	-0.653127	-0.320936	0.960008	0.86741	0.635901	0.80055	1
stip1	-0.0630764	-0.387802	-0.321244	-0.19863	0.957221	0.764293	0.800379	0.871378	1
prpf39	-0.0731101	-0.592206	-0.248432	-0.222089	0.950587	0.663328	0.841811	0.857323	1
serf2	-0.0745152	-0.382971	-0.0476232	-0.0999551	0.949661	0.766857	0.967529	0.933062	1
ube2j1	-0.0762374	-0.455862	-0.0924596	-1.29481	0.948528	0.729074	0.937922	0.40759	1
si:dkey-172m14.1	-0.0783956	-0.467956	0.151629	-1.53463	0.94711	0.722988	1.11082	0.345168	1
trim8b	-0.0907514	-0.237443	-0.422392	-0.331421	0.939034	0.848247	0.746187	0.794753	1
nkiras2	-0.0937429	0.0430116	-0.349609	-1.03973	0.937088	1.03026	0.784797	0.486418	1
snrpa	-0.102389	-0.301538	-0.647505	-0.147748	0.931489	0.811387	0.638383	0.902658	1
dynll1	-0.112666	-0.417943	-0.0582373	-0.140213	0.924877	0.748491	0.960437	0.907385	1
rad23b	-0.119159	-0.275058	0.0111724	-0.29896	0.920724	0.826417	1.00777	0.812838	1
arpc1a	-0.123658	-0.296125	-0.183401	-0.270453	0.917857	0.814437	0.880624	0.829059	1
clns1a	-0.126361	-0.812095	-0.906821	-1.06522	0.916139	0.569554	0.533359	0.4779	1
calm1b	-0.127881	-0.0381049	0.00153448	-0.140315	0.915175	0.973933	1.00106	0.907321	1
b3galt2	-0.128095	0.136366	-0.0655294	-0.528477	0.915039	1.09913	0.955595	0.693286	1
foxp2	-0.130389	-0.102756	-0.403525	-0.684111	0.913585	0.931252	0.756009	0.622389	1
calm1a	-0.133186	-0.0673686	-0.123159	-0.135193	0.911815	0.954377	0.918175	0.910548	1
prdx5	-0.13779	-0.0541726	0.334725	-0.187027	0.90891	0.963147	1.26114	0.878414	1
zgc:92606	-0.140422	-0.277888	-0.546098	-0.245084	0.907254	0.824798	0.68487	0.843767	1
zgc:56106	-0.141689	-0.557457	-0.399941	-0.675088	0.906458	0.679499	0.757889	0.626294	1
pfn1	-0.144714	-0.0994549	-0.0192992	0.0215433	0.904559	0.933386	0.986712	1.01504	1
bloc1s5	-0.1448	0.192401	-0.0289714	-1.20361	0.904505	1.14266	0.980119	0.434187	1
calm2b	-0.148491	-0.179535	-0.136327	-0.153731	0.902194	0.882987	0.909833	0.898923	1
id2a	-0.149048	-0.0232838	0.0341695	-0.308673	0.901845	0.98399	1.02397	0.807384	1
glrx3	-0.152718	-0.247559	-0.469586	-0.413989	0.899554	0.842321	0.722172	0.750545	1
atp6v1aa	-0.154147	-0.222587	-0.237029	-0.0403205	0.898664	0.857028	0.848491	0.972439	1
sdcbp2	-0.154446	-0.623903	-0.229706	-0.31503	0.898478	0.648913	0.852809	0.803835	1
cacybp	-0.154604	-0.152159	-0.376104	-0.553646	0.898379	0.899903	0.770516	0.681296	1
ywhaqb	-0.155707	-0.0146451	-0.274507	-0.168388	0.897693	0.9899	0.826733	0.889836	1
hnrnpa0b	-0.1567	-0.140404	-0.0975646	-0.210575	0.897075	0.907265	0.934609	0.864193	1
tm9sf2	-0.159854	-0.209819	-0.296819	-0.0944108	0.895116	0.864646	0.814045	0.936655	1
kpna4	-0.160025	-0.190119	-0.188446	-0.385317	0.89501	0.876534	0.87755	0.765611	1
mphosph8	-0.162534	-0.144905	-0.352103	-0.17573	0.893454	0.904439	0.783441	0.885319	1
pdcb	-0.163899	-0.373153	-0.459399	-0.579069	0.89261	0.772093	0.727289	0.669396	1
zcrb1	-0.164043	0.0977588	-0.153071	-1.30919	0.89252	1.07011	0.899334	0.403548	1
polr2f	-0.166068	-0.483593	-0.241845	-0.266888	0.891269	0.715194	0.845663	0.831111	1
atp6v1d	-0.167461	-0.363831	-0.853583	-0.612431	0.890409	0.777098	0.553409	0.654094	1
lgals1l1	-0.167898	-0.270027	-0.0895808	-0.615671	0.890138	0.829304	0.939796	0.652626	1
spoplb	-0.168795	-0.443732	-0.903807	-0.255952	0.889585	0.73523	0.534475	0.837434	1
elovl4b	-0.171012	-0.388357	-0.55704	-0.0432136	0.88822	0.763999	0.679695	0.970491	1
ptmab	-0.177935	-0.187552	-0.187574	-0.132841	0.883967	0.878095	0.878081	0.912034	1
cbx5	-0.180123	-0.277902	-0.346424	-0.367439	0.882628	0.82479	0.786531	0.775157	1
sox11a	-0.181051	-0.0394996	-0.191758	-0.285541	0.88206	0.972992	0.875538	0.820434	1
aqr	-0.181323	-0.470219	-0.654125	-0.332337	0.881894	0.721855	0.635461	0.794249	1
hspa9	-0.182744	-0.144052	-0.263649	-0.444014	0.881026	0.904974	0.832978	0.735086	1
slc18a3a	-0.186657	-0.257579	-0.466377	-0.843107	0.87864	0.836491	0.72378	0.557442	1
ube2v2	-0.187736	-0.179735	0.0173238	-0.0435493	0.877982	0.882865	1.01208	0.970265	1
arpc5a	-0.188914	0.312108	0.000445585	-0.535808	0.877266	1.24152	1.00031	0.689772	1
hspd1	-0.19034	-0.406573	-0.251994	-0.231193	0.876399	0.754413	0.839735	0.85193	1
top1l	-0.190616	-0.00987668	-0.247956	-0.303128	0.876231	0.993177	0.842088	0.810493	1
pdia6	-0.192284	-0.535597	-0.232546	-0.0971352	0.875219	0.689873	0.851131	0.934888	1
tnip1	-0.194311	-0.10219	-0.49069	-0.061675	0.87399	0.931618	0.711684	0.958151	1
ank2b	-0.197155	-0.0776715	-0.705035	-1.10068	0.872269	0.947586	0.613428	0.466297	1
hk1	-0.203306	-0.241701	-0.30346	-0.281792	0.868558	0.845748	0.810307	0.822569	1
acvr2b	-0.207168	-0.0624322	-0.227862	-0.430877	0.866236	0.957648	0.8539	0.741811	1
hspa4a	-0.207264	-0.702655	-0.317703	-0.63731	0.866178	0.61444	0.802346	0.642911	1
sesn3	-0.208656	0.015318	-0.279051	-0.699577	0.865343	1.01067	0.824133	0.615753	1
pola1	-0.209737	-0.154274	-0.545628	-0.195168	0.864695	0.898584	0.685093	0.873471	1
ckbb	-0.209872	-0.277647	-0.173523	-0.0851722	0.864614	0.824935	0.886675	0.942672	1
ppid	-0.215199	-0.157941	-0.152186	-0.373063	0.861427	0.896303	0.899886	0.772141	1
ddx39ab	-0.218056	-0.419634	-0.166098	-0.2373	0.859723	0.747614	0.89125	0.848331	1
ngb	-0.219522	-0.244262	0.0303467	-1.39163	0.85885	0.844248	1.02126	0.381134	1
myl12.1	-0.220021	-0.233681	-0.259753	-0.283223	0.858553	0.850462	0.835231	0.821753	1
ldha	-0.222985	-0.172438	-0.0637477	-0.203283	0.856791	0.887342	0.956775	0.868572	1
h3f3c	-0.225808	0.0499921	-0.0693853	-0.151545	0.855116	1.03526	0.953044	0.900286	1
atp1a1a.1	-0.227086	-0.142958	-0.236392	-0.134191	0.854359	0.90566	0.848865	0.911181	1
pbld2	-0.228226	-0.203345	-0.66055	-0.51712	0.853684	0.868534	0.632637	0.698766	1
qars	-0.230067	-0.697251	-0.330056	-0.676036	0.852595	0.616746	0.795506	0.625882	1
si:dkey-206d17.5	-0.23197	-0.680513	-0.13238	-0.329198	0.851472	0.623943	0.912325	0.795979	1
ier5	-0.237666	-0.569962	-0.397197	-0.691989	0.848116	0.673634	0.759332	0.619	1
psme3	-0.239545	-0.365322	-0.729537	-0.467219	0.847012	0.776296	0.603097	0.723358	1
hyou1	-0.241184	-0.335036	-0.597329	-0.588591	0.846051	0.792764	0.660977	0.664992	1
hmgb3a	-0.243338	0.0383145	-0.206618	-0.265656	0.844789	1.02691	0.866566	0.83182	1
ints8	-0.244869	-0.378985	0.0914074	-0.811106	0.843892	0.768979	1.06541	0.569945	1
oaz1a	-0.247859	-0.322224	-0.166017	-0.299259	0.842145	0.799836	0.8913	0.81267	1
pdcl	-0.248459	-0.0969479	-0.486633	-0.103988	0.841795	0.935009	0.713689	0.930457	1
rhoac	-0.2496	-0.0408843	-0.214114	-0.311326	0.84113	0.972059	0.862075	0.8059	1
plpp7	-0.252596	-0.61379	-0.150938	-1.1737	0.839385	0.653478	0.900665	0.443282	1
txnrd1	-0.256202	-0.430702	-0.456434	-0.304427	0.837289	0.741901	0.728786	0.809764	1
arl3l1	-0.259224	-0.276991	-0.503748	-0.405016	0.835537	0.82531	0.705272	0.755228	1
sumo3a	-0.260236	-0.201431	-0.0237433	0.129513	0.834952	0.869688	0.983677	1.09392	1
ywhaqa	-0.2604	-0.356562	-0.258727	-0.162484	0.834856	0.781024	0.835825	0.893485	1
ppp3ca	-0.26044	0.04254	-0.244121	-0.42026	0.834833	1.02993	0.84433	0.74729	1
and1	-0.260753	-0.0500214	0.192417	-0.0939814	0.834652	0.965922	1.14268	0.936933	1
gpm6aa	-0.261008	-0.147364	-0.240048	-0.246998	0.834505	0.902899	0.846717	0.842648	1
eif1axb	-0.263411	-0.167986	-0.0414034	-0.385114	0.833116	0.890085	0.971709	0.765718	1
sepsecs	-0.266565	0.101777	-0.669372	-1.24126	0.831296	1.07309	0.62878	0.423004	1
fnbp4	-0.26705	-0.211335	-0.368707	-0.271131	0.831017	0.863737	0.774476	0.82867	1
nucb2a	-0.267442	0.0343604	-0.302117	-0.449539	0.830791	1.0241	0.811061	0.732277	1
mrpl48	-0.26952	-0.23393	-0.744596	-0.599861	0.829596	0.850315	0.596835	0.659818	1
rs1a	-0.270389	-0.376092	-0.324888	-0.228239	0.829096	0.770522	0.798361	0.853677	1
ptmaa	-0.273089	-0.244707	-0.275881	-0.278751	0.827546	0.843987	0.825946	0.824304	1
aldocb	-0.274371	-0.417905	-0.29677	-0.277993	0.82681	0.748511	0.814073	0.824738	1
cmpk	-0.277352	-0.247551	-0.0856868	-0.303117	0.825104	0.842325	0.942336	0.810499	1
marcksb	-0.280368	-0.0265008	-0.282739	-0.265041	0.823381	0.981799	0.822029	0.832175	1
vat1	-0.280673	-0.307861	-0.297866	-0.208231	0.823207	0.807839	0.813454	0.865598	1
anxa1b	-0.281095	-0.171673	-0.21641	-0.504635	0.822966	0.887813	0.860705	0.704838	1
arglu1a	-0.282126	-0.0318257	-0.0836496	-0.250994	0.822378	0.978182	0.943667	0.840317	1
atp1a1a.2	-0.28213	0.0752607	0.550434	-0.142033	0.822376	1.05355	1.46453	0.906241	1
LOC796180	-0.283221	-0.180804	-0.472758	-0.396665	0.821754	0.882211	0.720585	0.759612	1
sdf4	-0.284718	-0.230304	-0.452216	-0.304326	0.820902	0.852455	0.730919	0.80982	1
slc32a1	-0.286057	-0.183374	-0.359929	-0.155486	0.82014	0.880641	0.779203	0.89783	1
calm3b	-0.286597	-0.146858	-0.0338131	-0.146711	0.819834	0.903216	0.976835	0.903308	1
kalrnb	-0.288632	-0.551182	-0.407908	-0.605	0.818678	0.682461	0.753716	0.657472	1
sec63	-0.289368	-0.328405	-0.69048	-0.604424	0.81826	0.796417	0.619648	0.657734	1
hsp90aa1.2	-0.291569	-0.853944	-0.749909	-0.928883	0.817013	0.55327	0.594641	0.525265	1
nenf	-0.29246	-0.189743	-0.395246	-1.09073	0.816509	0.876762	0.76036	0.469524	1
rab10	-0.295132	-0.12096	-0.284971	-0.398396	0.814998	0.919576	0.820758	0.758702	1
zc3h13	-0.296521	0.142252	-0.201077	-0.396106	0.814213	1.10363	0.869901	0.759906	1
zyg11	-0.297144	-0.646496	-0.757258	-0.367778	0.813862	0.63883	0.59162	0.774975	1
rbp4l	-0.298572	-0.58624	-0.29555	-0.112862	0.813057	0.666077	0.814762	0.924752	1
gngt2b	-0.298912	-0.606775	-0.404926	-0.267516	0.812865	0.656663	0.755275	0.830748	1
sypb	-0.300531	-0.261903	-0.405134	-0.151911	0.811953	0.833987	0.755166	0.900058	1
cplx4a	-0.305669	-0.279194	-0.46374	-0.274862	0.809067	0.824051	0.725104	0.826529	1
smc1a	-0.307804	-0.429442	-0.444379	-0.581066	0.807871	0.742549	0.7349	0.66847	1
kctd5a	-0.308456	0.0148229	-0.252829	-0.0845536	0.807506	1.01033	0.839249	0.943076	1
sox4b	-0.311674	-0.183931	-0.201012	-0.631552	0.805706	0.880301	0.86994	0.645482	1
tuba2	-0.312861	-0.230537	-0.15195	-0.288795	0.805044	0.852318	0.900033	0.818585	1
tmx3	-0.316677	-0.749527	-0.451494	-0.245493	0.802917	0.594798	0.731285	0.843527	1
crx	-0.318016	-0.106532	-0.453971	-0.104385	0.802172	0.928818	0.730031	0.930202	1
zgc:112964	-0.321669	-0.479917	-0.485577	-0.673674	0.800144	0.717019	0.714212	0.626908	1
sept7a	-0.322099	-0.0519711	-0.154554	-0.170892	0.799905	0.964617	0.89841	0.888293	1
zgc:158564	-0.323495	0.0206942	-0.324351	-0.102389	0.799131	1.01445	0.798658	0.931489	1
ahi1	-0.326376	-0.395947	-0.422914	-0.0725561	0.797537	0.759991	0.745916	0.950952	1
gapdhs	-0.328016	-0.284676	-0.163153	-0.181627	0.796631	0.820926	0.893071	0.881708	1
pnrc2	-0.328045	-0.124559	-0.162467	-0.317488	0.796615	0.917284	0.893496	0.802466	1
dnajb1a	-0.329263	-0.839544	-0.286589	-0.986657	0.795943	0.55882	0.819838	0.504646	1
irf2bp2a	-0.330476	-0.267282	-0.468023	-0.434864	0.795274	0.830883	0.722955	0.739764	1
ddx42	-0.33152	-0.362986	-0.660186	-0.320993	0.794699	0.777554	0.632797	0.800519	1
cct7	-0.332319	-0.155553	-0.298663	-0.421914	0.794259	0.897788	0.813006	0.746434	1
mcm6	-0.335497	-0.515645	-0.306662	-0.719323	0.792511	0.69948	0.80851	0.607382	1
rpe	-0.335814	-0.080101	-0.470844	-1.05157	0.792337	0.945991	0.721542	0.482444	1
pdap1a	-0.338908	-0.121734	-0.360912	-0.063764	0.790639	0.919082	0.778672	0.956765	1
marcksl1b	-0.33943	-0.0719743	-0.256869	-0.210314	0.790354	0.951335	0.836902	0.864349	1
psmf1	-0.340338	0.17293	0.266521	-1.10004	0.789856	1.12735	1.2029	0.466504	1
camk2n1a	-0.341439	-0.0830079	-0.286313	-0.0483016	0.789254	0.944087	0.819995	0.967074	1
rbm28	-0.349562	-0.267519	-0.329676	-0.404826	0.784822	0.830747	0.795715	0.755328	1
ret	-0.352813	-0.10942	-0.175465	-1.29652	0.783056	0.926961	0.885482	0.407107	1
ppp1r14c	-0.35363	-0.314011	-0.446919	-0.670995	0.782613	0.804402	0.733608	0.628073	1
mdkb	-0.35628	-0.324853	-0.167349	-0.168649	0.781176	0.79838	0.890477	0.889676	1
rnasekb	-0.357064	-0.318628	-0.257649	-0.154149	0.780752	0.801832	0.83645	0.898662	1
nhp2	-0.361371	-0.0785015	-0.313444	-0.48709	0.778425	0.947041	0.804719	0.713463	1
rtn1a	-0.361659	-0.846004	-0.110028	-0.653613	0.778269	0.556324	0.92657	0.635686	1
supt4h1	-0.363553	-0.400097	-0.859786	-0.765864	0.777248	0.757807	0.551034	0.588101	1
b4galt6	-0.363647	-0.464768	-0.265966	-0.954337	0.777197	0.724588	0.831642	0.516079	1
si:ch211-51e12.7	-0.364703	-0.0119485	-0.399218	-0.268535	0.776629	0.991752	0.758269	0.830162	1
prph2b	-0.365466	-0.706401	-0.1898	-0.107769	0.776218	0.612847	0.876727	0.928022	1
slc35b1	-0.36754	-0.278719	-0.510653	-0.99808	0.775103	0.824322	0.701905	0.500666	1
vamp2	-0.368777	-0.306411	-0.441969	-0.278147	0.774439	0.808651	0.736129	0.824649	1
zgc:64106	-0.369482	-0.138257	-0.0518515	-0.880075	0.77406	0.908616	0.964697	0.543339	1
otx1b	-0.370807	-0.445391	-0.427975	-0.528272	0.77335	0.734385	0.743304	0.693385	1
tmem41aa	-0.371479	-0.572359	-0.407325	-1.50725	0.77299	0.672516	0.75402	0.351782	1
fam50a	-0.373104	-0.0734733	-0.255588	-0.239905	0.772119	0.950347	0.837645	0.846801	1
opn1lw2	-0.374454	-0.240277	-0.329052	-0.23882	0.771397	0.846583	0.796059	0.847438	1
bag4	-0.374892	-0.55194	-0.0823771	-1.07875	0.771163	0.682103	0.9445	0.473439	1
dynll2b	-0.37492	-0.306947	-0.774605	-0.407446	0.771148	0.808351	0.584549	0.753957	1
rmdn3	-0.380473	-0.210487	-0.782752	-0.799525	0.768186	0.864245	0.581257	0.574538	1
si:dkey-33c12.4	-0.381341	-0.167576	-0.575803	-0.645584	0.767723	0.890337	0.670913	0.639234	1
safb	-0.382091	-0.358925	-0.279872	-0.353959	0.767325	0.779746	0.823664	0.782434	1
ssu72	-0.383259	-0.367041	-0.682847	-0.572995	0.766704	0.775371	0.622935	0.67222	1
seta	-0.384021	-0.233121	-0.122302	-0.187538	0.766299	0.850793	0.91872	0.878103	1
ap2b1	-0.385193	-0.0894876	0.160013	0.1216	0.765676	0.939857	1.1173	1.08794	1
hacd2	-0.389392	-0.163652	-0.345677	-0.275169	0.763451	0.892762	0.786939	0.826353	1
zgc:175088	-0.393331	-0.334527	-0.114585	-0.450352	0.76137	0.793044	0.923648	0.731864	1
azin1b	-0.395692	-0.189587	-0.165954	-0.238946	0.760125	0.876856	0.891339	0.847364	1
scocb	-0.396759	-0.169103	-0.0510794	-0.223134	0.759563	0.889395	0.965214	0.856702	1
gnat2	-0.39828	-0.636961	-0.459866	-0.49519	0.758762	0.643066	0.727054	0.709468	1
khdrbs1b	-0.401412	-0.12988	-0.0613023	-0.0357585	0.757117	0.913907	0.958399	0.975519	1
scp2b	-0.406553	-0.0795119	-0.63471	-1.00982	0.754424	0.946378	0.64407	0.496609	1
unc119b	-0.414454	-0.226536	-0.500385	-0.365214	0.750304	0.854685	0.706918	0.776354	1
smc3	-0.419081	-0.298611	-0.324436	-0.325884	0.747901	0.813035	0.79861	0.797809	1
rab1ab	-0.41985	-0.15735	-0.143174	-0.0971792	0.747502	0.896671	0.905525	0.934859	1
calb2b	-0.420435	-0.377586	-0.200874	-0.611085	0.7472	0.769724	0.870023	0.654704	1
gabrb2	-0.422587	-0.351789	-0.183174	-0.689432	0.746086	0.783612	0.880763	0.620098	1
gpc1a	-0.427542	-0.0188439	-0.126224	-0.489262	0.743527	0.987023	0.916226	0.712389	1
crnkl1	-0.433306	-0.0588757	-0.271496	-0.368107	0.740563	0.960012	0.82846	0.774799	1
glula	-0.435458	-0.644389	-0.170225	-0.219945	0.739459	0.639764	0.888704	0.858598	1
hif1ab	-0.437061	0.0599035	-0.135518	-0.409818	0.738638	1.0424	0.910343	0.752718	1
stt3b	-0.437158	-0.0390662	0.00769536	-0.64495	0.738588	0.973285	1.00535	0.639515	1
rcvrn2	-0.438603	-0.584297	-0.293933	-0.223789	0.737849	0.666974	0.815676	0.856314	1
si:ch211-133n4.4	-0.441458	0.0127451	-0.317521	-0.485611	0.73639	1.00887	0.802447	0.714195	1
gnao1b	-0.442514	-0.524639	-0.615596	-0.261712	0.735851	0.695133	0.65266	0.834097	1
opn1mw1	-0.445977	-0.546689	-0.44156	-0.315787	0.734087	0.684589	0.736338	0.803412	1
gad1b	-0.446853	-0.536311	-0.575829	-0.447823	0.733641	0.689532	0.670901	0.733148	1
foxo3a	-0.449523	-0.395974	-0.475809	-0.117564	0.732285	0.759976	0.719063	0.921743	1
stmn1b	-0.449724	-0.142511	-0.225821	-0.407012	0.732183	0.905941	0.855108	0.754184	1
ywhag1	-0.450362	-0.122966	-0.276401	-0.210238	0.731859	0.918298	0.825648	0.864394	1
sox2	-0.450506	-0.544157	-0.278329	-0.573636	0.731786	0.685792	0.824546	0.671921	1
egfra	-0.451998	-0.434713	-0.328299	-0.668898	0.73103	0.739841	0.796475	0.628987	1
vdac1	-0.452508	-0.231748	-0.26645	-0.128022	0.730772	0.851602	0.831363	0.915085	1
ppp1cab	-0.454032	-0.152399	-0.245299	-0.451314	0.73	0.899753	0.843641	0.731377	1
rock1	-0.455001	0.00370813	-0.256464	-0.00391845	0.72951	1.00257	0.837137	0.997288	1
ppp2r2d	-0.457362	-0.415422	-0.477876	0.058756	0.728317	0.7498	0.718034	1.04157	1
ptgdsb.1	-0.457853	-0.273552	0.443994	-0.247138	0.728069	0.82728	1.36037	0.842566	1
grk1b	-0.457978	-0.375464	-0.402863	-0.399104	0.728006	0.770857	0.756356	0.758329	1
lrit1b	-0.458929	-0.584013	-0.776261	-0.309606	0.727526	0.667106	0.583878	0.806862	1
sbno1	-0.460423	0.0237473	-0.0421987	-0.677166	0.726773	1.0166	0.971174	0.625393	1
si:ch211-262h13.3	-0.461933	0.0828473	-0.266192	-0.927083	0.726013	1.05911	0.831512	0.525921	1
med8	-0.462518	-0.919584	-0.0805554	-0.998485	0.725719	0.528661	0.945693	0.500525	1
opn1sw2	-0.462695	-0.632881	-0.452303	-0.316965	0.72563	0.644887	0.730875	0.802757	1
dla	-0.464408	-0.320691	-0.232418	-0.234521	0.724768	0.800686	0.851207	0.849967	1
atp6v1g1	-0.465181	-0.400831	-0.212988	-0.142857	0.72438	0.757422	0.862748	0.905724	1
atp1a3b	-0.466322	-0.613307	-0.271004	-0.165768	0.723808	0.653697	0.828743	0.891454	1
pam16	-0.467727	-0.193622	-0.418459	-0.60187	0.723103	0.874408	0.748224	0.6589	1
gosr2	-0.472669	-0.218124	-0.279555	-0.91278	0.72063	0.859683	0.823845	0.531161	1
dpysl5a	-0.475734	-0.217801	-0.17797	-0.357734	0.719101	0.859875	0.883946	0.780389	1
saga	-0.47582	-0.295511	-0.561768	-0.584904	0.719058	0.814784	0.677471	0.666694	1
zc3h15	-0.47995	-0.0475284	-0.200872	-0.00294918	0.717002	0.967593	0.870025	0.997958	1
rac3b	-0.480124	-0.327211	-0.417205	-0.416124	0.716916	0.797076	0.748874	0.749435	1
stx1b	-0.480167	-0.380952	-0.600936	-0.214375	0.716895	0.767931	0.659326	0.861919	1
calm2a	-0.481573	-0.22647	-0.33071	-0.162304	0.716197	0.854724	0.795145	0.893597	1
ltv1	-0.482789	0.0572855	-0.421328	-0.841043	0.715593	1.04051	0.746737	0.55824	1
dmxl2	-0.483488	-0.619863	-0.181419	-0.340893	0.715246	0.650733	0.881835	0.789552	1
sox1b	-0.484254	-0.795385	-0.466529	-0.259094	0.714866	0.576189	0.723704	0.835613	1
msi1	-0.486164	-0.228419	-0.214066	-0.0125143	0.713921	0.85357	0.862104	0.991363	1
zfand5b	-0.487893	-0.570764	-0.380647	-0.36125	0.713066	0.67326	0.768093	0.77849	1
zgc:73359	-0.488841	-0.491863	-0.881748	-0.620445	0.712597	0.711106	0.542709	0.65047	1
itm2ba	-0.489366	-0.134735	-0.351808	-0.229347	0.712338	0.910837	0.783601	0.853021	1
supt16h	-0.489425	0.0115046	0.184671	-0.160625	0.712309	1.00801	1.13656	0.894638	1
opn1sw1	-0.491485	-0.560541	-0.498536	-0.310162	0.711293	0.678048	0.707825	0.806551	1
nptnb	-0.492087	-0.482065	-0.520494	-0.287083	0.710996	0.715952	0.697133	0.819557	1
syt11a	-0.495236	-0.304223	-0.144048	-0.116904	0.709446	0.809878	0.904976	0.922164	1
acadvl	-0.496762	-0.719191	-0.482245	-0.571322	0.708695	0.607438	0.715863	0.673	1
tomm22	-0.497021	-0.373857	-0.101672	0.128756	0.708568	0.771716	0.931952	1.09335	1
cldnh	-0.498506	-0.564829	-0.144122	-0.380521	0.707839	0.676036	0.90493	0.76816	1
gdi1	-0.500293	-0.37613	-0.57449	-0.702741	0.706963	0.770502	0.671524	0.614404	1
zgc:111986	-0.501108	-0.140735	0.0284269	-0.231695	0.706564	0.907057	1.0199	0.851634	1
arr3a	-0.501688	-0.495226	-0.53785	-0.285419	0.70628	0.709451	0.688797	0.820504	1
atp6v0cb	-0.502637	-0.589676	-0.298944	-0.398067	0.705816	0.664492	0.812847	0.758874	1
rcvrna	-0.505814	-0.482959	-0.689688	-0.809055	0.704263	0.715508	0.619988	0.570756	1
chm	-0.505989	-0.67566	-0.0651426	-1.65002	0.704178	0.626046	0.955851	0.318636	1
gnb1a	-0.512395	-0.237574	-0.35787	-0.25218	0.701058	0.84817	0.780316	0.839627	1
gadd45ga	-0.514171	-0.241878	-0.350885	-0.188238	0.700195	0.845644	0.784103	0.877677	1
vps33a	-0.514255	0.00184115	-0.675486	-1.55268	0.700154	1.00128	0.626121	0.340875	1
pitx3	-0.517655	-0.341678	-0.747434	-0.426465	0.698506	0.789123	0.595662	0.744083	1
zgc:101840	-0.517881	-0.460426	-0.26591	-0.98302	0.698397	0.726772	0.831674	0.50592	1
cacna1fb	-0.518061	-0.255077	-0.970589	-0.904085	0.69831	0.837943	0.510298	0.534372	1
znf609	-0.520228	-0.107831	-0.327039	-0.299559	0.697262	0.927982	0.797171	0.8125	1
prdm8b	-0.521253	-0.00983756	-0.552265	-0.690341	0.696766	0.993204	0.681949	0.619707	1
ube4b	-0.522741	-0.436996	-0.131087	-0.340994	0.696048	0.738671	0.913143	0.789497	1
thbs4b	-0.524113	-0.291461	-0.28051	-0.168281	0.695386	0.817074	0.8233	0.889902	1
mtpn	-0.525711	-0.203569	-0.292503	-0.332608	0.694617	0.8684	0.816484	0.794099	1
tnrc5	-0.528802	-0.346177	-0.489721	-0.461125	0.69313	0.786666	0.712163	0.726419	1
fut9d	-0.546822	-0.665452	-0.628316	-0.389965	0.684526	0.630491	0.646931	0.763148	1
gas7a	-0.549079	-0.487188	-0.318087	-1.04816	0.683456	0.713414	0.802133	0.483583	1
pim1	-0.551031	-0.243102	0.176026	-0.270804	0.682532	0.844927	1.12977	0.828857	1
sesn1	-0.55115	-0.498556	-0.231278	-0.416369	0.682476	0.707815	0.85188	0.749308	1
mat2aa	-0.551377	-0.420906	-0.189153	-0.180308	0.682368	0.746955	0.877121	0.882514	1
nsfa	-0.551468	-0.495084	-0.507757	-0.415699	0.682325	0.70952	0.703315	0.749656	1
zgc:175214	-0.553573	-0.0321287	-0.665723	-0.466909	0.681331	0.977976	0.630373	0.723513	1
snx25	-0.557133	-0.111896	-0.403021	-1.87776	0.679651	0.925371	0.756273	0.272106	1
atf4b	-0.561331	-0.143805	-0.213838	-0.253307	0.677677	0.905129	0.86224	0.838971	1
grk7a	-0.561705	-0.421284	-0.565056	-0.26003	0.677501	0.74676	0.675929	0.83507	1
pde6c	-0.561793	-0.764488	-0.521306	-0.428715	0.67746	0.588662	0.696741	0.742923	1
itfg2	-0.567185	-0.0581829	-0.0453672	-1.34268	0.674932	0.960473	0.969043	0.394288	1
tspan2a	-0.572056	-0.133164	-0.29738	-0.391926	0.672658	0.911829	0.813729	0.762111	1
snap25b	-0.573374	-0.459554	-0.30639	-0.31116	0.672043	0.727211	0.808663	0.805993	1
rab5aa	-0.576634	-0.0590936	-0.238235	-0.1999	0.670526	0.959867	0.847782	0.870611	1
vsnl1a	-0.582632	-0.211605	-0.351015	-0.444062	0.667744	0.863576	0.784032	0.735062	1
hmga1b	-0.587	-0.496856	-0.260443	-0.223932	0.665726	0.708649	0.834831	0.856229	1
rbpms2b	-0.590564	-0.493525	-0.364186	-0.250921	0.664083	0.710288	0.776907	0.84036	1
rho	-0.592153	-0.54178	-0.298316	-0.227219	0.663352	0.686923	0.813201	0.85428	1
cacng2a	-0.595176	-0.130285	-0.432168	-0.790824	0.661964	0.913651	0.741147	0.578014	1
arrdc3a	-0.597132	-0.42165	-0.197707	-0.58626	0.661067	0.74657	0.871935	0.666067	1
lgals3b	-0.600354	-0.362777	-0.324071	-0.241731	0.659592	0.777666	0.798812	0.84573	1
limk2	-0.601132	-0.549125	-0.809672	-0.895845	0.659236	0.683435	0.570512	0.537432	1
mllt11	-0.602403	-0.415384	-0.0674157	-0.163021	0.658656	0.74982	0.954346	0.893153	1
elmo2	-0.606665	-0.260827	-0.317265	-0.38635	0.656713	0.83461	0.80259	0.765063	1
zgc:171459	-0.609489	-0.851005	-0.396936	-1.63192	0.655429	0.554398	0.75947	0.322659	1
mex3b	-0.610458	-0.459897	-0.471721	-0.38562	0.654989	0.727038	0.721104	0.76545	1
gad2	-0.610753	-0.328526	-0.394218	-0.561034	0.654855	0.79635	0.760902	0.677816	1
rem2	-0.61223	-0.545799	-0.250029	-0.982944	0.654185	0.685012	0.84088	0.505946	1
sh3gl2	-0.612697	-0.403292	-0.294267	-0.497329	0.653973	0.756131	0.815486	0.708417	1
rnf20	-0.614887	-0.261957	-0.381484	-0.283397	0.652981	0.833956	0.767647	0.821654	1
rgcc	-0.624148	-0.443551	-0.380852	-0.363112	0.648803	0.735322	0.767984	0.777486	1
atp1a3a	-0.628609	-0.215167	-0.379184	-0.249177	0.6468	0.861447	0.768872	0.841377	1
sash1a	-0.633475	-0.325016	-0.880985	-0.469127	0.644622	0.79829	0.542997	0.722402	1
zgc:92912	-0.633549	-0.203343	-0.188361	-0.868656	0.644589	0.868536	0.877602	0.547657	1
calb2a	-0.637066	-0.339624	-0.14416	-0.360856	0.643019	0.790247	0.904906	0.778703	1
zgc:110158	-0.642074	0.0451718	-0.193837	-0.223171	0.640791	1.03181	0.874277	0.85668	1
zgc:66388	-0.643049	-0.89888	-0.0724975	-1.15216	0.640358	0.536303	0.95099	0.449951	1
syt5b	-0.644106	-0.539933	-0.515638	-0.423353	0.639889	0.687803	0.699484	0.74569	1
trim71	-0.650541	-0.204445	-0.223317	-0.347506	0.637041	0.867872	0.856594	0.785942	1
dffb	-0.652138	-0.36714	-0.0117129	-1.85137	0.636337	0.775318	0.991914	0.27713	1
mrps5	-0.655188	-0.564346	-0.50799	-0.261626	0.634993	0.676262	0.703201	0.834147	1
gngt1	-0.666915	-0.574138	-0.298331	-0.52895	0.629852	0.671687	0.813193	0.693059	1
cdc34a	-0.668089	-0.153403	-0.361486	-0.815995	0.62934	0.899127	0.778362	0.568017	1
hopx	-0.682077	-0.259133	-0.430843	-0.87992	0.623267	0.83559	0.741828	0.543398	1
rcan3	-0.689395	-0.294707	-0.319214	-0.294093	0.620114	0.815238	0.801506	0.815585	1
ralaa	-0.694833	-0.645315	-0.313489	-0.585328	0.617781	0.639353	0.804693	0.666498	1
tal2	-0.695897	-0.454616	-0.672096	-0.238748	0.617325	0.729705	0.627594	0.84748	1
napba	-0.70554	-0.774108	-0.209037	-0.660551	0.613213	0.58475	0.865115	0.632637	1
ogfrl1	-0.71036	-1.0473	-0.322896	-1.41531	0.611168	0.483873	0.799463	0.374929	1
inppl1a	-0.710596	0.208477	-0.351601	-1.48895	0.611068	1.15547	0.783714	0.356271	1
guca1c	-0.714737	-0.45625	-0.531957	-0.421835	0.609316	0.728878	0.691616	0.746475	1
hinfp	-0.732471	-0.96388	-0.682004	-1.84	0.601872	0.512676	0.623299	0.279322	1
dclk1b	-0.739127	0.20137	0.138906	-1.70103	0.599102	1.14979	1.10107	0.307566	1
pias4a	-0.757514	-0.330996	-0.117629	-0.387427	0.591515	0.794987	0.921701	0.764492	1
xrcc1	-0.76358	-0.998466	-0.171824	-0.85639	0.589033	0.500532	0.88772	0.552333	1
sap30bp	-0.770863	-0.56603	-0.183159	-0.552385	0.586067	0.675473	0.880773	0.681892	1
cacng2b	-0.789361	-0.494059	-0.445423	-0.129878	0.5786	0.710025	0.734369	0.913908	1
gna12a	-0.843814	-0.0414915	-0.224889	-1.25426	0.557169	0.97165	0.855661	0.419208	1
tmem57a	-0.845791	-0.390809	-0.120939	-0.371501	0.556406	0.762702	0.919589	0.772978	1
atp6v1f	-0.874683	-0.7753	-0.0864355	-0.286577	0.545374	0.584267	0.941847	0.819845	1
zgc:113426	-0.878256	-0.366316	-0.3674	-1.54631	0.544025	0.775761	0.775178	0.342385	1
fam160b1	-0.879229	-0.425025	-0.176257	-0.387103	0.543658	0.744826	0.884996	0.764663	1
arrdc3b	-0.888874	-0.605524	0.108727	-0.748418	0.540035	0.657233	1.07828	0.595256	1
bbs2	-0.900136	-0.82278	0.141903	-0.233851	0.535836	0.565351	1.10336	0.850362	1
sp5l	-0.914949	-0.653132	-0.599359	-1.69221	0.530363	0.635898	0.660047	0.309453	1
mxi1	-0.915189	-0.717987	-0.33542	-1.47927	0.530275	0.607945	0.792553	0.358671	1
lztr1	-0.956124	-0.521633	0.136358	-0.426894	0.51544	0.696583	1.09913	0.743861	1
tp53inp1	-1.16283	-0.825102	0.146374	-0.491533	0.446634	0.564442	1.10678	0.711269	1
dusp7	-0.226998	0.0353956	1.32695	0.508724	0.854411	1.02484	2.50871	1.42279	2
adhfe1	-0.0761419	1.11565	1.69736	-0.129171	0.948591	2.16693	3.24307	0.914357	2
ehd3	-0.0755405	1.63167	0.775496	-0.0438418	0.948987	3.09871	1.71178	0.970068	2
zgc:152904	-0.0737045	0.841917	1.39408	0.400566	0.950195	1.79243	2.6282	1.32003	2
tspan15	0.00172731	0.279699	1.50598	0.783194	1.0012	1.21394	2.84018	1.72094	2
si:dkeyp-73d8.9	0.00815363	-0.277902	1.56622	0.606092	1.00567	0.824789	2.96127	1.52213	2
gtf2h3	0.0746441	0.89669	1.14918	0.0413499	1.0531	1.86179	2.21787	1.02908	2
ugt5b4	0.160304	0.619814	1.55801	0.872741	1.11752	1.53668	2.94447	1.83114	2
zgc:153073	0.192681	1.4278	1.22732	0.877275	1.14289	2.69037	2.34131	1.8369	2
hoxc5a	0.198435	1.72133	1.48573	0.415628	1.14745	3.29741	2.8006	1.33388	2
kcnab1a	0.225309	1.58841	1.1861	0.265846	1.16903	3.00717	2.27537	1.20234	2
gfpt1	0.229016	1.50869	1.08005	0.246867	1.17204	2.84551	2.11411	1.18663	2
zic2b	0.242844	0.231554	1.70134	0.738429	1.18332	1.1741	3.25203	1.66836	2
zgc:161973	0.254896	1.68822	0.854547	-0.162305	1.19325	3.22259	1.80819	0.893596	2
yrk	0.279684	1.49016	1.45619	1.25659	1.21393	2.8092	2.74384	2.38931	2
sdsl	0.299211	0.718701	1.69948	0.253877	1.23047	1.6457	3.24784	1.19241	2
ier2	0.351697	1.34696	1.26875	0.503795	1.27606	2.54375	2.40953	1.41794	2
cav1	0.393049	1.66747	1.3451	0.347715	1.31317	3.17657	2.54048	1.27254	2
mmp13a	0.393049	1.74407	1.41956	1.53279	1.31317	3.34979	2.67504	2.89344	2
avil	0.401658	1.70005	1.321	0.969818	1.32103	3.24912	2.49839	1.95859	2
polr3a	0.40583	1.4543	1.47386	1.02859	1.32485	2.74023	2.77764	2.04003	2
hes2.2	0.414647	1.38608	1.27668	0.170305	1.33297	2.61368	2.4228	1.1253	2
tpbgb	0.430085	0.517799	1.26448	0.512764	1.34731	1.43177	2.40241	1.42678	2
ada	0.443511	0.31123	1.56441	0.771267	1.35991	1.24077	2.95756	1.70677	2
mpv17	0.452811	1.66974	1.13033	-0.0901381	1.3687	3.18157	2.18909	0.939433	2
itsn2b	0.520716	0.6462	2.01017	0.633147	1.43467	1.56504	4.02829	1.55094	2
zgc:162971	0.532548	1.3207	1.21969	1.07092	1.44648	2.49788	2.32896	2.10078	2
crb3b	0.552182	0.820742	1.34631	0.0803293	1.4663	1.76631	2.54262	1.05726	2
iqcb1	0.552984	0.534143	1.3694	0.570835	1.46712	1.44808	2.58363	1.48538	2
zgc:77486	0.552984	1.2343	1.43038	1.45821	1.46712	2.35267	2.69517	2.74768	2
psen2	0.564728	0.955001	1.48571	0.286876	1.47911	1.93858	2.80055	1.22	2
asap3	0.625677	0.766028	1.44905	0.478495	1.54294	1.70058	2.73029	1.39329	2
olig2	0.634167	1.42372	1.78396	0.357814	1.55204	2.68276	3.4437	1.28148	2
ppih	0.667811	0.32377	1.21816	0.312861	1.58866	1.2516	2.32651	1.24217	2
polr1b	0.694983	1.21491	1.36122	1.71337	1.61887	2.32126	2.56902	3.27926	2
zgc:101803	0.712732	2.03244	0.985645	0.608132	1.63891	4.09096	1.9802	1.52428	2
zgc:103499	0.713612	0.440305	1.69905	1.20937	1.6399	1.35689	3.24686	2.31236	2
zgc:63569	0.729738	0.687694	1.74976	0.260714	1.65834	1.61071	3.36304	1.19807	2
nrros	0.738448	0.976376	1.38427	1.57205	1.66838	1.96752	2.61041	2.97327	2
rab33a	0.738448	0.811007	1.33277	1.48725	1.66838	1.75444	2.51887	2.80353	2
ttr	0.738448	1.70879	1.88976	1.58555	1.66838	3.26886	3.70574	3.00123	2
lama2	0.741947	1.46194	0.961337	1.15724	1.67243	2.75479	1.94711	2.23031	2
pon3.1	0.747186	0.834826	1.27988	1.01304	1.67852	1.78364	2.42818	2.01816	2
brd2a	0.764524	0.790607	1.51671	0.94231	1.69881	1.7298	2.86137	1.9216	2
chia.1	0.764524	0.790607	1.30807	1.67468	1.69881	1.7298	2.47611	3.19249	2
cnr1	0.764524	0.790607	1.17766	1.34548	1.69881	1.7298	2.2621	2.54115	2
crygs2	0.764524	0.790607	1.68752	0.94231	1.69881	1.7298	3.22102	1.9216	2
cysltr1	0.764524	1.18401	1.33609	0.719191	1.69881	2.27208	2.52466	1.64626	2
errfi1	0.764524	1.47185	1.12199	0.979607	1.69881	2.77378	2.17647	1.97193	2
ghrh	0.764524	0.790607	1.54098	0.719191	1.69881	1.7298	2.90992	1.64626	2
gorasp1a	0.764524	1.18401	1.55654	1.26161	1.69881	2.27208	2.94148	2.39763	2
htr1b	0.764524	1.11132	1.33609	0.719191	1.69881	2.16044	2.52466	1.64626	2
mcm3l	0.764524	1.18401	1.45581	1.71132	1.69881	2.27208	2.74311	3.27461	2
nrl	0.764524	1.18401	1.65848	1.18002	1.69881	2.27208	3.15683	2.26581	2
pax4	0.764524	0.790607	1.33609	0.94231	1.69881	1.7298	2.52466	1.9216	2
plppr5a	0.764524	1.11132	1.29893	0.719191	1.69881	2.16044	2.46047	1.64626	2
prr15lb	0.764524	1.11132	1.12199	0.719191	1.69881	2.16044	2.17647	1.64626	2
pygo1	0.764524	0.905619	1.22853	0.956158	1.69881	1.87335	2.34328	1.94014	2
si:ch211-163l21.7	0.764524	1.30417	1.22853	0.94231	1.69881	2.46941	2.34328	1.9216	2
si:dkey-10o6.2	0.764524	1.85432	1.03115	0.94231	1.69881	3.61582	2.04365	1.9216	2
tmem37	0.764524	1.52012	1.0788	1.48709	1.69881	2.86815	2.11228	2.80324	2
traf1	0.764524	1.12281	1.47287	0.719191	1.69881	2.17771	2.77574	1.64626	2
zgc:153916	0.764524	1.4436	1.0191	1.5932	1.69881	2.71999	2.02666	3.01717	2
zgc:174855	0.764524	1.29133	1.19832	0.719191	1.69881	2.44753	2.29473	1.64626	2
zgc:66455	0.764524	1.11132	1.35712	0.719191	1.69881	2.16044	2.56173	1.64626	2
znrf3	0.764524	1.11132	1.03115	0.979607	1.69881	2.16044	2.04365	1.97193	2
zpr1	0.772734	0.713124	1.20646	0.487628	1.7085	1.63935	2.30771	1.40214	2
endou	0.773734	0.846293	1.65967	0.347715	1.70969	1.79788	3.15944	1.27254	2
nars2	0.785512	1.29427	0.977445	1.51877	1.7237	2.45253	1.96897	2.86547	2
slc25a47a	0.792549	1.03684	1.7709	0.773263	1.73213	2.05173	3.41267	1.70913	2
pudp	0.794753	0.210175	1.68667	0.979239	1.73478	1.15683	3.21914	1.97142	2
mettl11b	0.804286	0.978289	1.61919	0.476997	1.74628	1.97013	3.07202	1.39184	2
mettl20	0.806974	1.04458	0.950359	2.07076	1.74954	2.06276	1.93235	4.20108	2
zgc:91890	0.818335	1.08281	1.88195	1.13039	1.76337	2.11816	3.68574	2.18918	2
znf1059	0.832081	1.12194	1.4953	0.14762	1.78025	2.17639	2.81923	1.10774	2
smpdl3b	0.832951	0.738967	1.3357	1.79846	1.78132	1.66898	2.52398	3.47848	2
eda	0.835246	2.05249	1.38017	0.476997	1.78416	4.1482	2.603	1.39184	2
ap4b1	0.837572	0.787011	1.88939	0.761816	1.78704	1.7255	3.7048	1.69562	2
fancb	0.84226	1.5512	1.08434	1.69054	1.79286	2.93062	2.1204	3.22778	2
foxa1	0.845465	1.48906	1.34172	0.655181	1.79684	2.80706	2.53453	1.57481	2
zgc:153521	0.848057	1.38754	1.29536	1.20781	1.80008	2.61633	2.45438	2.30987	2
b3gnt5b	0.885432	1.36045	0.953412	1.01815	1.84732	2.56765	1.93645	2.02533	2
brms1	0.895242	1.28804	1.22507	0.681554	1.85992	2.44196	2.33767	1.60387	2
hmox1a	0.898124	0.919851	1.18559	1.44309	1.86364	1.89192	2.27456	2.71903	2
papl	0.898124	0.739849	1.87098	1.09641	1.86364	1.67	3.6578	2.13823	2
plek2	0.898124	1.53414	1.1014	0.966459	1.86364	2.89616	2.14562	1.95404	2
sult1st5	0.898124	2.4552	1.00158	0.584682	1.86364	5.4839	2.0022	1.49971	2
c8b	0.902753	1.71388	1.3625	1.48916	1.86963	3.28042	2.57131	2.80725	2
acp5b	0.924459	0.790607	1.99807	0.719191	1.89797	1.7298	3.99464	1.64626	2
alg10	0.924459	1.29133	1.37479	0.956158	1.89797	2.44753	2.5933	1.94014	2
cdh10a	0.924459	0.790607	1.0788	1.54456	1.89797	1.7298	2.11228	2.91715	2
cyp2aa2	0.924459	1.93098	1.54098	0.94231	1.89797	3.81315	2.90992	1.9216	2
dnaaf1	0.924459	1.71233	0.76168	2	1.89797	3.2769	1.69546	3.99999	2
elovl1a	0.924459	1.85432	1.17766	0.94231	1.89797	3.61582	2.2621	1.9216	2
fbxo16	0.924459	1.21491	1.19832	0.719191	1.89797	2.32126	2.29473	1.64626	2
gpsm2l	0.924459	1.29133	1.12199	0.719191	1.89797	2.44753	2.17647	1.64626	2
igfbp2b	0.924459	1.11132	1.12199	1.56893	1.89797	2.16044	2.17647	2.96685	2
pyyb	0.924459	1.5178	2.40176	1.16818	1.89797	2.86354	5.28448	2.24727	2
rhbdd1	0.924459	2.16701	0.76168	2.32777	1.89797	4.49091	1.69546	5.02027	2
si:ch73-160h15.3	0.924459	1.12281	2.27151	1.26161	1.89797	2.17771	4.82829	2.39763	2
si:dkeyp-69e1.8	0.924459	0.905619	1.73849	0.719191	1.89797	1.87335	3.33686	1.64626	2
snx18b	0.924459	1.52012	1.0191	1.42841	1.89797	2.86815	2.02666	2.6915	2
rabl2	0.938266	0.979377	2.16443	0.898302	1.91622	1.97161	4.4829	1.86387	2
nsl1	0.944795	1.36705	1.45567	1.46856	1.92491	2.57942	2.74284	2.76746	2
gpib	0.950494	0.815865	1.23517	1.31996	1.93253	1.76035	2.35408	2.49659	2
mtr	0.965475	0.0951635	1.5979	0.897754	1.95271	1.06819	3.02703	1.86316	2
si:dkey-183c16.7	0.971451	1.56723	1.59215	0.701802	1.96081	2.96335	3.01498	1.62653	2
bcl7bb	0.988144	1.41005	1.21146	1.36239	1.98363	2.65746	2.31573	2.5711	2
lemd3	0.990498	0.123759	1.99914	0.937469	1.98687	1.08957	3.99763	1.91517	2
ticrr	0.992454	1.66003	1.60362	2.1234	1.98957	3.16024	3.03904	4.35719	2
cflara	0.996392	1.48161	0.979754	2.01245	1.995	2.79259	1.97213	4.03468	2
ribc2	1.00414	0.998968	1.62101	0.716945	2.00575	1.99857	3.0759	1.6437	2
palm1a	1.02097	1.30544	0.914925	2.01025	2.02929	2.47159	1.88547	4.02852	2
acp2	1.02332	1.71805	1.2366	1.1378	2.0326	3.28991	2.35642	2.20045	2
zgc:171452	1.02488	1.22044	1.15545	1.76037	2.03479	2.33018	2.22753	3.38784	2
plekhh1	1.05334	1.00438	1.04359	0.840393	2.07533	2.00608	2.06135	1.79054	2
ap1s3b	1.05918	1.57167	0.943523	1.50527	2.08375	2.97249	1.92322	2.83878	2
si:dkeyp-53d3.3	1.07091	0.843432	1.65919	0.347715	2.10076	1.79431	3.1584	1.27254	2
obfc1	1.08415	1.33244	0.806433	-0.57626	2.12013	2.51828	1.74888	0.6707	2
cd83	1.08421	0.905619	1.7755	0.719191	2.12021	1.87335	3.42356	1.64626	2
cenpn	1.08421	1.58005	1.78162	0.979607	2.12021	2.98981	3.43813	1.97193	2
creb3l1	1.08421	1.29133	1.17766	1.18002	2.12021	2.44753	2.2621	2.26581	2
ogfod2	1.08421	0.790607	1.68237	0.719191	2.12021	1.7298	3.20955	1.64626	2
serpina7	1.08421	0.790607	1.6188	0.719191	2.12021	1.7298	3.0712	1.64626	2
sst2	1.08421	2.15095	2.1621	1.91623	2.12021	4.4412	4.47565	3.77435	2
syt1b	1.08421	0.790607	1.60537	0.94231	2.12021	1.7298	3.04275	1.9216	2
zgc:92040	1.08421	1.21491	1.96477	0.719191	2.12021	2.32126	3.9035	1.64626	2
mad2l1	1.09098	1.0612	1.02064	0.716335	2.13019	2.08667	2.02882	1.643	2
smyd2a	1.09438	1.3097	0.958133	1.49188	2.13521	2.47889	1.94279	2.81255	2
pcxb	1.11268	1.32253	1.488	1.54074	2.16247	2.50105	2.805	2.90943	2
pym1	1.11403	1.75212	0.725369	-0.280809	2.1645	3.36852	1.65332	0.823129	2
lysmd3	1.11685	0.690241	1.28982	0.542633	2.16873	1.61355	2.44498	1.45663	2
amdhd1	1.11872	0.739849	1.51805	1.69658	2.17154	1.67	2.86404	3.24132	2
zgc:165551	1.11872	0.739849	1.62961	0.347715	2.17154	1.67	3.09429	1.27254	2
tsen15	1.12163	1.61674	1.96521	1.81987	2.17593	3.06681	3.90469	3.5305	2
slc5a8l	1.12352	0.99031	1.42068	1.97814	2.17879	1.98661	2.67712	3.93984	2
xkr8.3	1.13052	1.28416	1.51236	1.547	2.18938	2.43541	2.85277	2.9221	2
fgf17	1.14521	1.21491	1.35712	0.719191	2.21178	2.32126	2.56173	1.64626	2
gp1bb	1.14521	0.905619	1.33609	1.54456	2.21178	1.87335	2.52466	2.91715	2
pcdh2aa15	1.14521	1.11132	1.0788	0.956158	2.21178	2.16044	2.11228	1.94014	2
serpinb1l4	1.14521	0.790607	1.33609	0.719191	2.21178	1.7298	2.52466	1.64626	2
tmem237b	1.14521	0.790607	1.88558	0.956158	2.21178	1.7298	3.69501	1.94014	2
evx1	1.15357	0.819682	1.19388	1.56403	2.22463	1.76502	2.28766	2.95679	2
spink4	1.15357	2.17001	2.42077	0.990815	2.22463	4.50028	5.35455	1.98731	2
oc90	1.15573	1.62129	0.523514	-0.177146	2.22796	3.0765	1.43745	0.884451	2
he1a	1.16367	2.26982	2.09303	1.6031	2.24027	4.82261	4.26645	3.03794	2
or111-3	1.17893	1.21491	1.22853	0.719191	2.26408	2.32126	2.34328	1.64626	2
si:ch211-261c8.5	1.17893	0.790607	1.6188	0.956158	2.26408	1.7298	3.0712	1.94014	2
slc50a1	1.17893	0.790607	1.80185	1.71337	2.26408	1.7298	3.48668	3.27926	2
snn	1.1956	0.826013	2.1093	0.253877	2.29041	1.77278	4.31482	1.19241	2
ak5	1.19931	1.58005	1.69847	1.14762	2.2963	2.98981	3.24556	2.21548	2
rps24	1.19931	1.73582	1.54098	1.14762	2.2963	3.33069	2.90992	2.21548	2
zgc:172120	1.19931	1.54465	1.22853	1.30585	2.2963	2.91733	2.34328	2.47229	2
zgc:174379	1.19931	1.21777	1.37538	1.76171	2.2963	2.32587	2.59436	3.39099	2
zgc:113184	1.2061	0.807426	1.31841	0.598853	2.30713	1.75009	2.49391	1.51451	2
smkr1	1.21164	1.38101	1.26549	1.37584	2.31601	2.6045	2.40408	2.5952	2
apela	1.21374	0.790607	1.85051	1.53536	2.31937	1.7298	3.60628	2.89861	2
cdkl1	1.21374	0.905619	1.22853	0.979607	2.31937	1.87335	2.34328	1.97193	2
hnf4b	1.21374	1.11132	1.37538	1.44535	2.31937	2.16044	2.59436	2.7233	2
si:ch211-170d8.2	1.21374	0.790607	2.11577	0.719191	2.31937	1.7298	4.33421	1.64626	2
tph1b	1.21374	1.21491	1.22853	1.18002	2.31937	2.32126	2.34328	2.26581	2
zgc:162255	1.21374	1.11132	1.0191	1.34548	2.31937	2.16044	2.02666	2.54115	2
cp	1.22611	0.714741	1.51561	1.28216	2.33936	1.64119	2.8592	2.43203	2
ripk2	1.23064	1.18255	1.60449	0.208715	2.34671	2.26977	3.04088	1.15566	2
zgc:153044	1.23276	0.83834	1.06813	1.60283	2.35017	1.78799	2.09671	3.03739	2
six2b	1.24152	1.84481	1.85226	1.08399	2.36448	3.59206	3.61066	2.1199	2
lgals3bpb	1.25416	1.30557	0.821767	1.9492	2.38528	2.47181	1.76757	3.86161	2
dbh	1.26823	1.28416	0.964611	2.21447	2.40866	2.43541	1.95154	4.64112	2
sod3a	1.2696	0.790607	1.33609	0.956158	2.41095	1.7298	2.52466	1.94014	2
crot	1.27016	0.443724	1.28811	1.3243	2.41189	1.36011	2.44207	2.50411	2
arl16	1.27061	1.67566	1.38427	0.572846	2.41264	3.19466	2.61041	1.48745	2
pttg1ipa	1.27312	0.877423	1.3522	1.47351	2.41684	1.83709	2.55302	2.77696	2
gfi1aa	1.30056	1.21491	1.24783	0.719191	2.46324	2.32126	2.37484	1.64626	2
pi15a	1.30056	0.905619	1.45418	1.71337	2.46324	1.87335	2.74001	3.27926	2
zgc:153522	1.32351	2.35599	1.12641	1.85516	2.50274	5.11945	2.18315	3.61792	2
fstb	1.32377	1.217	1.30637	1.15568	2.5032	2.32463	2.47318	2.22789	2
hps5	1.33259	1.82128	0.824488	1.62847	2.51854	3.53395	1.77091	3.09184	2
zgc:110183	1.33335	1.28416	1.92746	0.584682	2.51987	2.43541	3.80384	1.49971	2
gpn1	1.346	1.31249	1.24574	1.5722	2.54207	2.4837	2.37141	2.97358	2
hkdc1	1.35275	1.09227	1.78249	0.721864	2.55398	2.13209	3.4402	1.64931	2
slc15a4	1.35827	1.37592	1.6799	1.77389	2.56377	2.59533	3.20405	3.41974	2
tmem192	1.36206	1.54777	1.81125	1.87922	2.57053	2.92366	3.50946	3.67877	2
mal2	1.37983	1.26073	1.574	1.07101	2.60239	2.39618	2.97728	2.10091	2
cenpq	1.38411	0.80385	2.14843	1.21745	2.61011	1.74575	4.43345	2.32535	2
nupl2	1.38648	1.75526	0.991298	1.22151	2.6144	3.37586	1.98797	2.3319	2
irak4	1.39699	1.49041	1.71523	0.899087	2.63352	2.80968	3.28349	1.86489	2
zgc:172145	1.41083	0.859248	1.53449	1.72458	2.6589	1.81409	2.89685	3.30485	2
zgc:103681	1.42518	1.11132	1.35712	0.956158	2.68548	2.16044	2.56173	1.94014	2
zgc:100846	1.44222	0.910333	1.77743	0.642491	2.71739	1.87948	3.42815	1.56102	2
caprin2	1.44239	0.790607	0.996459	0.956158	2.7177	1.7298	1.9951	1.94014	2
pctp	1.44239	0.790607	1.22853	0.979607	2.7177	1.7298	2.34328	1.97193	2
rad23ab	1.44239	1.38314	1.45581	0.979607	2.7177	2.60835	2.74311	1.97193	2
slc22a16	1.44239	0.790607	1.22853	1.26161	2.7177	1.7298	2.34328	2.39763	2
smyhc3	1.44239	1.74702	1.12199	2.14762	2.7177	3.35664	2.17647	4.43096	2
sfrp1b	1.45884	1.104	1.68067	1.0244	2.74888	2.1495	3.20577	2.03411	2
lace1b	1.45915	1.97989	1.09175	1.10362	2.74945	3.94462	2.13133	2.14893	2
slc6a15	1.46252	1.69119	2.47549	1.50468	2.75589	3.22924	5.56158	2.83762	2
fastkd1	1.47403	1.09136	1.62961	0.347715	2.77797	2.13075	3.09429	1.27254	2
kif18a	1.4763	0.916334	1.55165	1.1764	2.78233	1.88731	2.93151	2.26013	2
rpe65c	1.4881	1.07213	1.3694	0.347715	2.80519	2.10253	2.58363	1.27254	2
chst3b	1.4902	1.2724	1.17766	0.956158	2.80927	2.41563	2.2621	1.94014	2
irx5b	1.4902	1.46284	1.30807	1.39137	2.80927	2.7565	2.47611	2.62327	2
krt1-c5	1.4902	1.11132	1.12199	0.94231	2.80927	2.16044	2.17647	1.9216	2
si:dkey-208k22.3	1.4902	1.11132	1.0191	0.94231	2.80927	2.16044	2.02666	1.9216	2
zgc:110716	1.502	1.21491	1.19832	1.34548	2.83235	2.32126	2.29473	2.54115	2
fam102ba	1.5161	1.5515	1.61717	1.44253	2.86017	2.93122	3.06774	2.71797	2
gcga	1.51681	1.2724	2.06213	1.33793	2.86157	2.41563	4.17602	2.52789	2
lss	1.51681	2.01213	1.69847	1.14762	2.86157	4.03379	3.24556	2.21548	2
ipcef1	1.52839	0.790607	1.85051	1.14762	2.88465	1.7298	3.60628	2.21548	2
zgc:113983	1.52839	1.6199	1.03115	1.30585	2.88465	3.07354	2.04365	2.47229	2
tmem144a	1.5412	2.10231	2.25885	1.54466	2.91037	4.29396	4.78608	2.91735	2
ran	1.55797	1.6172	1.68893	1.5556	2.94439	3.06779	3.22418	2.93957	2
ndst1b	1.56707	1.21777	1.22853	0.719191	2.96301	2.32587	2.34328	1.64626	2
pttg1	1.57149	1.12198	1.91505	1.93816	2.97212	2.17645	3.77126	3.83216	2
traf4b	1.58852	1.77228	1.56226	1.93584	3.0074	3.41594	2.95317	3.82602	2
garem	1.59331	1.64128	1.01697	1.51328	3.0174	3.11942	2.02366	2.85458	2
slc22a6l	1.59367	0.547774	1.34095	1.90211	3.01815	1.46183	2.53318	3.73758	2
iqgap3	1.61044	1.43324	1.52297	0.674462	3.05345	2.70052	2.87382	1.596	2
urad	1.6136	2.18006	0.857053	1.50807	3.06014	4.53171	1.81133	2.84429	2
c16h2orf66	1.6195	1.85925	1.13422	1.40261	3.07268	3.62818	2.19499	2.6438	2
nucb1	1.62898	1.29133	1.03115	1.16818	3.09295	2.44753	2.04365	2.24727	2
zgc:153913	1.65479	1.16231	1.16159	1.547	3.14876	2.23815	2.23703	2.9221	2
jmjd6	1.66149	1.10127	1.11352	0.921581	3.16343	2.14543	2.16373	1.89419	2
LOC100331497	1.67954	0.538502	2.27788	1.9789	3.20325	1.45246	4.84966	3.94192	2
mfng	1.69184	1.30417	0.921306	1.30585	3.23067	2.46941	1.89383	2.47229	2
npas4a	1.69545	1.4014	2.15043	0.814565	3.23877	2.64158	4.43959	1.75877	2
fam167ab	1.71273	1.68513	0.826849	1.9654	3.27781	3.21569	1.77381	3.9052	2
n6amt1	1.71359	1.99207	1.70914	1.06113	3.27977	3.97808	3.26965	2.08656	2
tgm5l	1.715	0.905619	1.03115	1.18002	3.28297	1.87335	2.04365	2.26581	2
foxi3a	1.75469	1.68723	1.00821	1.83431	3.37454	3.22037	2.01141	3.566	2
zgc:194125	1.76619	0.534143	1.65967	0.608132	3.40154	1.44808	3.15944	1.52428	2
dio3a	1.77807	1.74623	2.13595	2.14106	3.42967	3.3548	4.39528	4.41086	2
ism2b	1.78938	0.843432	1.18559	1.25699	3.45667	1.79431	2.27456	2.38996	2
ins	1.7921	1.18783	1.78479	0.202858	3.46319	2.27809	3.44569	1.15098	2
adam28	1.80376	1.87245	0.76168	1.42841	3.49128	3.66154	1.69546	2.6915	2
zgc:163061	1.80376	1.80908	1.73954	1.62847	3.49128	3.50418	3.33928	3.09184	2
zgc:92161	1.80419	1.14864	0.927456	1.50807	3.49234	2.21705	1.90192	2.84429	2
zgc:123068	1.80768	1.22605	1.30522	-0.909	3.50079	2.33926	2.47121	0.532554	2
smyd3	1.81865	1.19033	1.54748	1.16315	3.5275	2.28204	2.92307	2.23946	2
hsdl1	1.83494	2.04992	1.32735	1.49406	3.56756	4.14082	2.50941	2.81681	2
c1galt1b	1.84012	1.52569	2.07151	1.09641	3.5804	2.87925	4.20328	2.13823	2
uts2a	1.84551	0.790607	1.29893	1.33793	3.59379	1.7298	2.46047	2.52789	2
arl8bb	1.85957	1.43441	1.69847	1.26161	3.629	2.70272	3.24556	2.39763	2
h2afvb	1.8657	0.556492	1.81382	2.5285	3.64445	1.47069	3.51571	5.76972	2
tmem86b	1.87162	1.21504	1.16806	0.732969	3.65944	2.32148	2.2471	1.66206	2
pnp4b	1.89261	0.865636	1.33411	2.01809	3.71306	1.82214	2.5212	4.05048	2
cldn15a	1.90023	1.06631	1.29183	0.709278	3.73274	2.09407	2.44838	1.63499	2
si:ch211-284e20.8	1.90296	0.595883	0.947915	1.7979	3.73979	1.5114	1.92908	3.47714	2
slc39a9	1.91052	0.639586	1.25291	1.0023	3.75944	1.55788	2.38321	2.00319	2
ncf1	1.93207	1.4436	2.41925	1.51276	3.81603	2.71999	5.34895	2.85356	2
pnpla3	1.94115	1.06294	1.64195	1.66156	3.84011	2.08918	3.12087	3.16359	2
si:ch73-266f23.3	1.96477	2.30464	2.30358	1.90002	3.90351	4.94043	4.9368	3.73218	2
fbxl22	1.98507	1.84233	1.54098	1.34548	3.95883	3.58587	2.90992	2.54115	2
dpys	1.9915	1.93499	2.06596	1.47521	3.97649	3.82374	4.18713	2.78024	2
btd	1.99251	1.06777	0.99071	2.05914	3.97928	2.09619	1.98716	4.16738	2
moxd1l	2.00547	0.905619	0.76168	1.33793	4.01519	1.87335	1.69546	2.52789	2
slc51a	2.02122	1.08572	0.974211	1.52437	4.05927	2.12243	1.96457	2.87661	2
psme2	2.06691	1.84149	0.90993	0.650038	4.18989	3.58381	1.87895	1.56921	2
ugt5d1	2.0921	1.43441	1.22853	2.2795	4.26368	2.70272	2.34328	4.8551	2
trim35-39	2.11063	2.0717	1.30807	0.94231	4.31879	4.20382	2.47611	1.9216	2
asah1a	2.13052	1.91299	1.3902	0.347715	4.37876	3.76589	2.62116	1.27254	2
npy2rl	2.1333	1.24702	1.09123	0.682306	4.38719	2.3735	2.13055	1.6047	2
ccdc153	2.13766	1.53378	1.19832	1.81457	4.40049	2.89544	2.29473	3.51754	2
cyp2aa3	2.17567	0.905619	1.55654	1.41844	4.51795	1.87335	2.94148	2.67297	2
vipb	2.17893	2.91049	1.37538	2.0244	4.52816	7.51873	2.59436	4.06823	2
flt1	2.1964	0.843432	1.14523	1.62084	4.58335	1.79431	2.21181	3.07554	2
fgf4	2.28283	1.30557	2.3214	2.05436	4.86631	2.47181	4.99815	4.15359	2
ppp1r8a	2.29514	0.88461	1.64994	1.38386	4.90803	1.84626	3.1382	2.60966	2
sfswap	2.35689	1.6199	0.76168	1.44535	5.12266	3.07354	1.69546	2.7233	2
scp2a	2.40996	1.2724	1.35712	1.6887	5.31461	2.41563	2.56173	3.22366	2
zgc:136614	2.4484	1.13005	1.28958	1.38466	5.45809	2.18867	2.44456	2.6111	2
sirt3	2.55107	0.919851	1.69308	0.608132	5.8607	1.89192	3.23345	1.52428	2
znfl2a	2.76711	1.74407	2.62362	1.81961	6.80744	3.34979	6.16293	3.52987	2
mad2l1bp	2.78111	1.79061	1.64336	0.94231	6.87379	3.4596	3.12392	1.9216	2
obsl1a	2.79321	1.72193	1.65848	1.63953	6.93172	3.29878	3.15683	3.11565	2
arl13b	-0.465732	0.377878	-0.126766	0.0155138	0.724104	1.29943	0.915882	1.01081	3
c3a.3	-0.429729	1.04725	-0.0512557	-0.29753	0.742401	2.06659	0.965096	0.813644	3
rasgef1bb	-0.387482	-0.377663	0.883676	0.329555	0.764463	0.769683	1.84507	1.25663	3
aprt	-0.329782	0.767044	0.22354	-0.0356115	0.795657	1.70178	1.1676	0.975618	3
sfrp5	-0.322834	0.017434	0.679074	0.179677	0.799498	1.01216	1.60111	1.13263	3
prelid1a	-0.310872	0.866787	-0.106505	-0.419424	0.806154	1.8236	0.928836	0.747723	3
ehd2b	-0.224968	0.723367	-0.178751	0.294058	0.855614	1.65103	0.883468	1.22608	3
selm	-0.213826	-0.272794	-0.299948	0.485176	0.862247	0.827715	0.812282	1.39976	3
ankrd54	-0.208893	0.704574	0.260309	-0.147791	0.865201	1.62966	1.19773	0.902631	3
pgpep1	-0.185864	0.694453	0.106225	-0.662544	0.879122	1.61827	1.07641	0.631763	3
tmem161a	-0.164019	0.218404	0.763006	0.368999	0.892535	1.16345	1.69702	1.29146	3
anp32e	-0.15588	-0.170984	-0.00822148	0.504726	0.897584	0.888236	0.994318	1.41885	3
hhatla	-0.116571	0.217744	0.362987	0.133894	0.922377	1.16291	1.28609	1.09725	3
pbk	-0.112212	-0.888477	0.9307	-0.168438	0.925169	0.540184	1.9062	0.889806	3
txndc12	-0.1047	0.490697	0.165581	0.0318119	0.929998	1.40512	1.12162	1.0223	3
sdhb	-0.0979647	-0.255133	0.369496	0.039979	0.93435	0.83791	1.2919	1.0281	3
sat1a.2	-0.0965146	-0.148691	-0.201489	0.655006	0.93529	0.902069	0.869653	1.57462	3
nlk1	-0.0953971	0.499268	-0.0174504	0.23869	0.936015	1.4135	0.987977	1.17992	3
ccnd1	-0.0946918	-0.0250001	-0.351329	0.000472039	0.936472	0.98282	0.783862	1.00033	3
evpla	-0.0920856	0.312771	0.009304	0.00245362	0.938166	1.24209	1.00647	1.0017	3
nucks1a	-0.0808324	0.0582296	-0.229528	-0.0716122	0.945512	1.04119	0.852914	0.951574	3
marcksl1a	-0.0781029	0.011516	-0.220366	-0.110833	0.947303	1.00801	0.858348	0.926053	3
fam46bb	-0.0643583	0.582852	0.149339	-0.1118	0.956371	1.49781	1.10906	0.925433	3
eef1a1l1	-0.0549606	0.0211807	0.124948	0.098613	0.962621	1.01479	1.09047	1.07074	3
plg	-0.0524358	-0.723598	1.34621	0.0907953	0.964307	0.605585	2.54243	1.06496	3
smarca4a	-0.0437424	-0.0740428	-0.322326	-0.10098	0.970135	0.949972	0.799779	0.932399	3
igf2bp1	-0.0423848	-0.219414	-0.287569	-0.0728061	0.971048	0.858914	0.819281	0.950787	3
pleca	-0.0349928	0.289839	-0.038046	-0.058654	0.976037	1.2225	0.973973	0.96016	3
sucla2	-0.0306052	-0.00971553	0.0611946	0.440186	0.97901	0.993288	1.04333	1.35678	3
fabp3	-0.0294338	-0.0670602	0.185332	0.170678	0.979805	0.954581	1.13708	1.12559	3
ccdc22	-0.019409	0.178936	0.848486	-0.18614	0.986637	1.13205	1.80061	0.878954	3
gbas	-0.0153868	0.0884458	-0.0704791	0.282875	0.989391	1.06322	0.952322	1.21662	3
rpl26	-0.00206839	-0.082295	0.159837	0.118209	0.998567	0.944554	1.11716	1.08539	3
ip6k2a	-0.00133526	-0.0680322	-0.486868	-0.205595	0.999075	0.953938	0.713573	0.867181	3
pes	0.0100669	0.1558	0.368976	-0.0704546	1.007	1.11404	1.29144	0.952338	3
crygm2d3	0.0154573	0.0269201	0.109231	0.216731	1.01077	1.01883	1.07865	1.1621	3
rpl28	0.0217546	0.0351373	0.247666	0.0970307	1.01519	1.02465	1.18728	1.06957	3
tnnc2	0.0225388	0.085996	0.156027	0.14105	1.01575	1.06142	1.11421	1.10271	3
ccng1	0.0302725	0.236936	0.394994	0.153004	1.0212	1.17849	1.31494	1.11188	3
atpif1b	0.0330956	0.348296	0.101054	0.0319178	1.02321	1.27306	1.07256	1.02237	3
tnks1bp1	0.0355699	0.3947	0.167023	0.149364	1.02496	1.31467	1.12274	1.10908	3
krt91	0.0362753	0.053049	-0.0160097	0.140055	1.02546	1.03746	0.988964	1.10195	3
gtpbp4	0.0387269	-0.0205226	0.116927	0.416711	1.02721	0.985875	1.08442	1.33488	3
crybb1	0.043905	-0.131236	-0.212315	-0.0434484	1.0309	0.913049	0.863151	0.970333	3
rpl32	0.0442482	-0.0884273	0.112931	0.0782547	1.03115	0.940547	1.08142	1.05574	3
rpl21	0.0481788	0.112316	0.117583	0.131041	1.03396	1.08096	1.08492	1.09508	3
calr3a	0.0494553	-0.228778	-0.368672	-0.123179	1.03487	0.853358	0.774495	0.918162	3
ctsd	0.0504992	0.294168	0.164541	-0.0292315	1.03562	1.22618	1.12081	0.979942	3
uba52	0.0558138	0.0429818	0.195913	0.162743	1.03945	1.03024	1.14545	1.11941	3
col5a2a	0.0589637	0.184046	0.329661	0.338835	1.04172	1.13607	1.25672	1.26473	3
gapdh	0.0607851	0.193399	0.324347	0.174244	1.04303	1.14345	1.2521	1.12837	3
tmem38a	0.0646994	0.26533	0.13435	0.0827413	1.04587	1.20191	1.0976	1.05903	3
krt8	0.0652257	0.0996776	0.232335	0.31222	1.04625	1.07153	1.17473	1.24162	3
zmat2	0.0673534	0.127734	-0.3055	0.0173083	1.04779	1.09258	0.809162	1.01207	3
cotl1	0.0736743	0.124563	0.205359	0.0922217	1.05239	1.09018	1.15297	1.06601	3
gstp1	0.075346	0.155942	0.4753	0.287842	1.05361	1.11415	1.39021	1.22081	3
tpt1	0.0783672	0.0860377	0.235797	0.0938127	1.05582	1.06145	1.17756	1.06719	3
cycsb	0.0786957	0.0498485	0.175454	0.145145	1.05606	1.03516	1.12932	1.10584	3
eef1g	0.0833753	0.0227156	0.108821	0.101151	1.05949	1.01587	1.07835	1.07263	3
rpl35	0.0834019	0.101796	0.237183	0.176623	1.05951	1.07311	1.17869	1.13024	3
rpl7	0.0843396	0.0402542	0.252502	0.148039	1.0602	1.0283	1.19127	1.10806	3
aep1	0.0845717	0.378867	0.0269798	-0.0783397	1.06037	1.30032	1.01888	0.947147	3
sf3a2	0.0881988	-0.202999	0.443819	0.124661	1.06304	0.868743	1.3602	1.09025	3
atp2a1	0.0891047	0.119878	0.200468	0.193198	1.06371	1.08664	1.14907	1.1433	3
rpl4	0.0899491	-0.00560369	0.075772	0.102006	1.06433	0.996123	1.05392	1.07327	3
rps8a	0.0915467	-0.0542695	0.15298	0.158592	1.06551	0.963082	1.11186	1.1162	3
arfgap1	0.0935035	-0.0927476	0.624897	0.215529	1.06696	0.937735	1.5421	1.16113	3
zgc:136930	0.0953202	-0.0417629	0.162151	0.13899	1.0683	0.971467	1.11895	1.10113	3
atp5g3a	0.0963756	-0.11651	-0.197511	0.00828	1.06908	0.922417	0.872054	1.00576	3
rps21	0.098266	-0.0972036	0.0595364	0.0715051	1.07049	0.934843	1.04213	1.05081	3
rps7	0.102107	-0.0717021	0.130481	0.0527796	1.07334	0.951515	1.09466	1.03726	3
rps29	0.103074	-0.107694	0.272138	0.0393747	1.07406	0.92807	1.2076	1.02767	3
dkc1	0.105159	0.0778827	-0.141043	0.26002	1.07561	1.05547	0.906863	1.1975	3
rpl36a	0.105948	0.0408696	0.148075	0.140921	1.0762	1.02873	1.10809	1.10261	3
actn3a	0.109927	0.156563	0.193783	0.107591	1.07917	1.11463	1.14376	1.07743	3
rps25	0.111169	0.0307449	0.19728	0.167081	1.0801	1.02154	1.14653	1.12278	3
rpl5b	0.115872	0.151825	0.119545	0.136921	1.08363	1.11097	1.08639	1.09956	3
zgc:171772	0.11705	0.12724	0.281219	0.230445	1.08451	1.0922	1.21522	1.1732	3
sept8a	0.122802	0.194003	-0.431869	-0.0174665	1.08885	1.14393	0.741301	0.987966	3
pvalb4	0.123844	0.242272	0.431438	0.248666	1.08963	1.18285	1.34858	1.18811	3
nefma	0.12457	0.356267	-0.010029	0.0258178	1.09018	1.28011	0.993073	1.01806	3
zdbf2	0.125174	0.852112	0.0630791	-0.412457	1.09064	1.80514	1.04469	0.751343	3
tceb1b	0.125579	0.124617	0.25682	0.331023	1.09095	1.09022	1.19484	1.25791	3
col1a1a	0.126753	0.0717514	0.160792	0.0893188	1.09183	1.05099	1.1179	1.06387	3
smyd1a	0.130192	-0.165369	0.287302	-0.130016	1.09444	0.8917	1.22036	0.913822	3
gabarapa	0.131964	0.114007	-0.0521285	0.345514	1.09578	1.08223	0.964512	1.2706	3
pvalb2	0.132146	0.0663387	0.307107	0.146329	1.09592	1.04706	1.23722	1.10675	3
casq1a	0.133385	0.155675	0.316439	-0.090684	1.09686	1.11394	1.24525	0.939077	3
txn	0.133673	0.0730748	0.54891	-0.0631732	1.09708	1.05196	1.46298	0.957157	3
pah	0.134153	-0.167554	0.81184	0.29505	1.09745	0.890351	1.75545	1.22693	3
rplp1	0.13677	0.167058	0.324171	0.240891	1.09944	1.12277	1.25194	1.18172	3
rpl37	0.138232	0.0689527	0.28823	0.26656	1.10056	1.04895	1.22114	1.20294	3
si:dkey-152p16.6	0.139816	0.0729736	0.193702	-0.00538109	1.10176	1.05188	1.14369	0.996277	3
krtt1c19e	0.141225	0.176626	0.187998	0.206013	1.10284	1.13024	1.13918	1.1535	3
cyt1	0.142826	0.169141	0.235877	0.122575	1.10407	1.12439	1.17762	1.08868	3
actc1b	0.145397	0.0444703	0.262488	0.267582	1.10604	1.0313	1.19955	1.20379	3
tubb2b	0.14734	-0.105016	-0.0682745	-0.048426	1.10753	0.929795	0.953778	0.966991	3
si:dkeyp-80c12.10	0.147349	0.0508452	0.353197	0.0397513	1.10753	1.03587	1.27739	1.02794	3
rpl38	0.149	0.084585	0.162771	0.131709	1.1088	1.06038	1.11944	1.09559	3
rpl23a	0.150308	0.134963	0.279566	0.146683	1.10981	1.09806	1.21383	1.10702	3
rpl27	0.153125	0.0204136	0.264262	0.20911	1.11198	1.01425	1.20102	1.15598	3
rplp2l	0.154377	0.055258	0.262185	0.214822	1.11294	1.03904	1.19929	1.16056	3
ndufc2	0.155676	-0.0335149	-0.114812	0.226604	1.11394	0.977037	0.923503	1.17008	3
cox7b	0.156958	0.00287448	0.192486	0.110869	1.11493	1.00199	1.14273	1.07988	3
rpl15	0.158978	-0.0784725	0.15612	0.224655	1.1165	0.94706	1.11429	1.1685	3
rpl30	0.159901	0.017756	0.334683	0.313402	1.11721	1.01238	1.2611	1.24263	3
sart1	0.16099	-0.104694	-0.248809	-0.0761229	1.11805	0.930002	0.841591	0.948603	3
rpl5a	0.161551	0.143911	0.216473	0.196477	1.11849	1.1049	1.16189	1.1459	3
ndufb8	0.16478	-0.0746622	0.228083	0.191081	1.121	0.949564	1.17128	1.14162	3
tuba1c	0.165543	-0.0878016	-0.143386	-0.0122621	1.12159	0.940956	0.905392	0.991537	3
rps15a	0.176845	0.150463	0.291032	0.247405	1.13041	1.10993	1.22352	1.18707	3
rps5	0.176859	0.00936262	0.143127	0.141025	1.13042	1.00651	1.1043	1.10269	3
rps16	0.179556	0.0203091	0.201009	0.23106	1.13254	1.01418	1.1495	1.1737	3
tubb4b	0.180277	-0.0325808	-0.016409	0.0677622	1.1331	0.97767	0.988691	1.04809	3
rps15	0.187731	-0.0787176	0.183778	0.201635	1.13897	0.946899	1.13585	1.15	3
eef1b2	0.190993	-0.124118	0.244854	0.261491	1.14155	0.917565	1.18497	1.19872	3
rps4x	0.193494	-0.097746	0.118163	0.159676	1.14353	0.934492	1.08535	1.11704	3
hmgb3b	0.194809	0.0807705	0.34261	0.354509	1.14457	1.05758	1.26805	1.27855	3
tpma	0.197826	0.169762	0.357647	0.249488	1.14697	1.12487	1.28133	1.18879	3
eif4ebp2	0.198483	0.163997	0.274076	0.220387	1.14749	1.12039	1.20922	1.16505	3
emc3	0.201566	0.433179	0.205793	-0.104259	1.14995	1.35021	1.15332	0.930283	3
rplp0	0.203647	-0.055652	0.249949	0.249442	1.15161	0.96216	1.18917	1.18875	3
rps20	0.208983	0.0097818	0.272189	0.220282	1.15587	1.0068	1.20764	1.16496	3
rpl7a	0.209507	-0.0548674	0.208841	0.254935	1.15629	0.962683	1.15576	1.19328	3
mylpfa	0.210856	0.0740973	0.208154	0.126321	1.15737	1.0527	1.15521	1.09151	3
zgc:114188	0.215684	-0.00821471	0.127451	0.155916	1.16125	0.994322	1.09236	1.11413	3
tma7	0.221042	0.130422	0.0840458	0.0517498	1.16558	1.09461	1.05999	1.03652	3
crygm2d1	0.221862	0.175229	0.247311	-0.00676575	1.16624	1.12914	1.18699	0.995321	3
mrpl47	0.222668	0.493273	0.0135555	0.00202758	1.16689	1.40763	1.00944	1.00141	3
crygn2	0.224744	-0.0145808	0.0599891	0.115942	1.16857	0.989944	1.04246	1.08368	3
icn	0.228688	0.134322	0.260995	0.176133	1.17177	1.09758	1.1983	1.12985	3
tuba1a	0.234116	0.0922346	0.122702	0.102537	1.17619	1.06602	1.08877	1.07366	3
LOC100333064	0.2434	-0.0693104	0.0702693	0.144211	1.18378	0.953093	1.04991	1.10513	3
rps23	0.245733	-0.0247618	0.207998	0.1485	1.1857	0.982983	1.15508	1.10842	3
rps18	0.248075	-0.00449311	0.174144	0.148547	1.18762	0.99689	1.12829	1.10845	3
rpl14	0.2496	0.0400158	0.233026	0.168461	1.18888	1.02813	1.1753	1.12386	3
rpl13a	0.250731	0.256943	0.235711	0.229276	1.18981	1.19494	1.17749	1.17225	3
psma1	0.257868	0.0474943	0.236169	0.379995	1.19571	1.03347	1.17786	1.30134	3
rps10	0.259862	-0.0538627	0.106927	0.168984	1.19736	0.963354	1.07693	1.12427	3
smyd5	0.260159	-1.46621	0.09509	-0.683464	1.19761	0.361933	1.06813	0.622668	3
col9a1b	0.260352	0.104969	0.320809	0.346808	1.19777	1.07547	1.24903	1.27174	3
bhmt	0.264169	0.115563	0.334284	0.304512	1.20094	1.0834	1.26075	1.235	3
psmd14	0.264977	0.396589	0.250633	0.236192	1.20162	1.31639	1.18973	1.17788	3
rpl12	0.265286	0.0388901	0.231233	0.22639	1.20187	1.02732	1.17384	1.1699	3
rpl18	0.266442	-0.0687364	0.110435	0.193911	1.20284	0.953473	1.07955	1.14386	3
gpx4b	0.266933	0.00977368	0.269055	0.171743	1.20325	1.0068	1.20502	1.12642	3
atp5e	0.268014	-0.0709545	0.222262	0.189135	1.20415	0.952008	1.16656	1.14008	3
ndufs7	0.269641	0.0750247	0.372912	0.317645	1.20551	1.05338	1.29496	1.24629	3
mylz3	0.272752	0.0377003	0.364763	0.27833	1.20811	1.02648	1.28767	1.21279	3
ecrg4b	0.274631	-1.12664	0.40965	-0.256371	1.20968	0.45798	1.32836	0.837191	3
kdelr2b	0.276676	0.46568	0.0782014	-0.145876	1.2114	1.38097	1.0557	0.90383	3
eno3	0.276809	0.22709	0.506703	0.450419	1.21151	1.17047	1.4208	1.36644	3
u2af1	0.278739	0.198468	-0.0358033	-0.0127464	1.21313	1.14748	0.975488	0.991204	3
ppiaa	0.279208	0.0456925	0.254756	0.250051	1.21353	1.03218	1.19313	1.18925	3
rbm8a	0.280081	0.00684103	0.168038	0.110838	1.21426	1.00475	1.12353	1.07986	3
rps17	0.280326	0.0551698	0.235344	0.142061	1.21447	1.03898	1.17719	1.10348	3
psmb6	0.28876	-0.0243249	0.1455	0.134799	1.22159	0.983281	1.10611	1.09794	3
psmb5	0.288873	0.112637	0.118784	0.046936	1.22169	1.0812	1.08582	1.03307	3
psmc1b	0.289625	0.205669	0.449276	0.396241	1.22232	1.15322	1.36535	1.31607	3
pmela	0.292398	0.0170653	0.181706	0.130838	1.22467	1.0119	1.13422	1.09493	3
ube2d1a	0.297877	0.264332	0.912707	-0.0512746	1.22933	1.20108	1.88257	0.965083	3
crygm2d8	0.306361	0.170642	0.173154	0.325513	1.23658	1.12556	1.12752	1.25311	3
mylpfb	0.306499	0.357066	0.424119	0.189924	1.2367	1.28082	1.34175	1.1407	3
rpn1	0.311633	-0.0389686	-0.051229	-0.0843627	1.24111	0.973351	0.965114	0.943201	3
arhgdig	0.313459	0.229135	-0.0355873	-0.119081	1.24268	1.17213	0.975634	0.920774	3
fkbp3	0.313992	-0.135364	0.0309478	0.109396	1.24314	0.91044	1.02168	1.07878	3
snrpb	0.317258	-0.0578999	0.118722	0.403311	1.24596	0.960662	1.08577	1.32254	3
rpl19	0.318506	0.0842124	0.189133	0.211479	1.24704	1.06011	1.14008	1.15787	3
pno1	0.321557	-0.170201	0.325005	0.0172747	1.24968	0.888719	1.25267	1.01205	3
mybphb	0.322618	0.180514	0.334671	0.241143	1.2506	1.13329	1.26109	1.18193	3
tgfbi	0.322818	0.362703	0.421093	0.139691	1.25077	1.28583	1.33894	1.10167	3
ckma	0.327288	0.190991	0.375355	0.277502	1.25465	1.14155	1.29716	1.21209	3
atp5f1	0.327603	0.197537	0.210143	0.335768	1.25493	1.14674	1.1568	1.26205	3
aldh7a1	0.328604	-0.0562701	-0.073269	0.0816202	1.2558	0.961747	0.950482	1.05821	3
tuba8l4	0.329825	-0.0192578	0.0325776	0.0895334	1.25686	0.98674	1.02284	1.06403	3
ndufb4	0.333921	0.0904937	0.0376282	-0.000433646	1.26043	1.06473	1.02643	0.999699	3
rpl35a	0.334704	0.139892	0.487433	0.386534	1.26112	1.10182	1.40195	1.30725	3
col9a3	0.335311	0.3167	0.32801	0.0626549	1.26165	1.24548	1.25528	1.04439	3
rps3	0.341962	-0.00407213	0.195173	0.274088	1.26748	0.997181	1.14486	1.20923	3
acta1b	0.343885	0.146761	0.328433	0.266776	1.26917	1.10708	1.25565	1.20312	3
rpl11	0.345578	0.0942503	0.291497	0.28265	1.27066	1.06751	1.22391	1.21643	3
rps19	0.349686	-0.124745	0.214657	0.239973	1.27428	0.917166	1.16043	1.18097	3
ndufa6	0.35299	0.137788	0.327583	0.18537	1.2772	1.10022	1.25491	1.13711	3
atad3b	0.3569	0.123367	0.462542	0.103401	1.28067	1.08927	1.37797	1.0743	3
chmp4bb	0.357865	0.0540339	-0.0108737	0.0598036	1.28153	1.03816	0.992491	1.04232	3
ndufb10	0.361004	-0.0244495	0.0869861	0.292127	1.28432	0.983196	1.06215	1.22444	3
gnb2l1	0.363512	0.144337	0.289157	0.359962	1.28655	1.10522	1.22193	1.28339	3
rps28	0.365045	-0.146479	0.197291	0.197248	1.28792	0.903453	1.14654	1.14651	3
tuba1b	0.365789	0.253364	0.369678	0.447305	1.28859	1.19198	1.29206	1.36349	3
ppib	0.368348	-0.115941	-0.0368675	0.109816	1.29087	0.92278	0.974769	1.07909	3
rpl10a	0.368382	0.151244	0.278398	0.227637	1.2909	1.11053	1.21285	1.17092	3
faua	0.372205	0.278287	0.274829	0.371754	1.29433	1.21275	1.20985	1.29392	3
rps9	0.372529	0.0476771	0.265421	0.235498	1.29462	1.0336	1.20199	1.17731	3
rpl23	0.377485	0.179387	0.336145	0.314632	1.29908	1.1324	1.26238	1.24369	3
rpl24	0.380076	-0.14787	0.199373	0.210741	1.30141	0.902582	1.1482	1.15728	3
rps3a	0.388291	-0.0242649	0.220121	0.250973	1.30884	0.983322	1.16483	1.19001	3
rps11	0.394501	0.173058	0.344602	0.28552	1.31449	1.12745	1.2698	1.21885	3
krt17	0.397346	0.085573	0.409886	0.430529	1.31708	1.06111	1.32858	1.34773	3
srp54	0.399259	-0.0896377	0.450747	0.369355	1.31883	0.939759	1.36675	1.29178	3
qdpra	0.404299	0.0954836	0.795268	0.0757983	1.32345	1.06842	1.7354	1.05394	3
col9a2	0.408449	0.273169	0.266906	0.0759657	1.32726	1.20846	1.20322	1.05407	3
nanos1	0.423508	0.292276	0.30208	0.238124	1.34118	1.22457	1.23292	1.17946	3
rps14	0.424273	0.161764	0.289164	0.296384	1.3419	1.11865	1.22193	1.22806	3
hypk	0.427183	0.13421	0.298212	0.3345	1.34461	1.09749	1.22962	1.26094	3
mtbl	0.427281	0.0252308	0.27024	0.275539	1.3447	1.01764	1.20601	1.21045	3
crygm2d7	0.428781	0.35686	0.391427	0.279027	1.3461	1.28064	1.31169	1.21338	3
rps13	0.432985	0.254761	0.38257	0.361902	1.35002	1.19314	1.30366	1.28512	3
rac1a	0.437317	0.186077	0.181447	0.201722	1.35408	1.13767	1.13402	1.15007	3
mycbp	0.439001	0.217701	0.481503	0.0746636	1.35567	1.16288	1.3962	1.05312	3
crygm2d2	0.439063	0.0982116	0.308316	0.145539	1.35572	1.07045	1.23826	1.10614	3
ndufb11	0.440506	-0.0584548	0.215738	0.115523	1.35708	0.960292	1.1613	1.08337	3
lgmn	0.460826	0.226737	0.402526	0.484853	1.37633	1.17019	1.32182	1.39944	3
mmp2	0.468279	0.130115	0.350489	0.0247111	1.38346	1.09438	1.27499	1.01728	3
wu:fj16a03	0.470724	-0.0453069	0.600661	0.334871	1.3858	0.969084	1.51641	1.26126	3
crygm2d4	0.475001	0.0455055	0.360759	0.176813	1.38992	1.03204	1.2841	1.13038	3
suclg1	0.480674	0.315355	0.301825	0.414501	1.3954	1.24432	1.2327	1.33284	3
rpl39	0.491206	0.0179168	0.297981	0.229684	1.40562	1.0125	1.22942	1.17258	3
rps27.1	0.493965	0.354568	0.426216	0.401241	1.40831	1.2786	1.3437	1.32064	3
mphosph6	0.499641	-0.0202912	0.26608	0.3724	1.41386	0.986034	1.20254	1.2945	3
tuba8l3	0.507158	0.314799	0.240837	0.272125	1.42125	1.24384	1.18168	1.20759	3
myl13	0.513314	0.191083	0.255581	0.199982	1.42733	1.14162	1.19382	1.14868	3
mrpl30	0.514999	0.079676	0.33784	0.104165	1.42899	1.05678	1.26386	1.07487	3
arpc3	0.524554	0.0413797	0.122641	0.0464987	1.43849	1.0291	1.08873	1.03276	3
cald1a	0.537135	0.267579	0.109595	0.203764	1.45109	1.20379	1.07892	1.1517	3
tada3l	0.547851	0.148238	0.362252	0.211855	1.46191	1.10822	1.28543	1.15818	3
tnni2b.2	0.553814	0.355189	0.406272	0.191145	1.46796	1.27915	1.32526	1.14167	3
atp5j2	0.571133	0.107006	0.295689	0.265314	1.48569	1.07699	1.22747	1.2019	3
myl1	0.572834	0.0827829	0.48056	0.230789	1.48744	1.05906	1.39529	1.17348	3
crygm2d15	0.572839	0.181294	0.237823	0.0697309	1.48745	1.1339	1.17921	1.04952	3
snx4	0.576451	0.11303	0.279364	0.223178	1.49118	1.0815	1.21366	1.1673	3
mrps30	0.599357	-0.0928593	0.43886	0.375137	1.51504	0.937663	1.35553	1.29696	3
pck2	0.604627	0.396268	0.346819	0.466265	1.52059	1.3161	1.27175	1.38153	3
prss35	0.631579	0.0421862	0.229322	0.540588	1.54926	1.02967	1.17228	1.45457	3
tuba8l2	0.643555	0.184819	0.427761	0.341559	1.56217	1.13667	1.34514	1.26712	3
p4hb	0.654111	0.0627322	0.283265	0.446319	1.57365	1.04444	1.21695	1.36256	3
mrps24	0.689024	0.195029	0.358606	0.384346	1.61219	1.14475	1.28219	1.30527	3
atox1	0.726342	0.12088	0.405928	0.318117	1.65444	1.0874	1.32494	1.2467	3
trdmt1	0.536808	-1.29221	-1.98187	-2.02436	1.45076	0.408325	0.253161	0.245814	4
vrk1	0.314744	0.190757	-1.04623	-0.155306	1.24379	1.14136	0.484231	0.897942	4
ddx51	0.177297	-0.210195	-0.721971	-0.299957	1.13076	0.86442	0.606269	0.812276	4
psmg1	0.176913	-0.358897	-0.828419	-0.0379944	1.13046	0.779761	0.563146	0.974008	4
ift74	0.150745	-0.705131	-1.03158	-0.0732705	1.11014	0.613387	0.489175	0.950481	4
fra10ac1	0.146035	-0.383413	-1.09828	-0.314285	1.10652	0.766622	0.467074	0.804249	4
dhx32a	0.0850465	-0.244607	-1.8386	0.229404	1.06072	0.844045	0.279592	1.17235	4
pgm3	-0.0344321	-0.141442	-1.09662	-1.10888	0.976416	0.906612	0.467611	0.463654	4
plcxd3	-0.0420079	-1.03287	-0.509569	-0.273878	0.971302	0.488736	0.702432	0.827093	4
clic1	-0.062293	-0.456387	-0.952875	-1.60894	0.957741	0.728809	0.516602	0.32784	4
ptn	-0.0878084	-0.731951	-0.439805	-0.221289	0.940951	0.602089	0.737234	0.857798	4
atxn7l2b	-0.10632	-1.41949	-1.07709	-0.367544	0.928955	0.373843	0.473984	0.775101	4
pcdh2ab10	-0.136965	0.372195	-1.43988	0.1623	0.909431	1.29432	0.368599	1.11907	4
tnni1b	-0.210999	-1.36371	-0.504189	-0.136151	0.863939	0.388582	0.705057	0.909943	4
mpeg1.1	-0.240436	-0.64793	-1.91635	-0.510409	0.84649	0.638195	0.264923	0.702023	4
utp11l	-0.244495	-0.252165	-0.986575	0.0346054	0.844111	0.839635	0.504675	1.02428	4
asb3	-0.246223	-0.0554183	-0.92121	-1.37896	0.843101	0.962315	0.528066	0.384495	4
esrrb	-0.284968	-1.46648	-0.366679	-1.34278	0.82076	0.361865	0.775566	0.394261	4
taf6l	-0.29304	-1.27209	-0.444908	-0.249663	0.816181	0.414058	0.734631	0.841093	4
si:dkey-206d17.12	-0.306229	-0.722693	-0.968827	-1.39107	0.808753	0.605965	0.510921	0.381282	4
auh	-0.318717	-1.10087	-0.165377	-0.0176212	0.801782	0.466235	0.891695	0.98786	4
zgc:195170	-0.334784	-0.965807	-1.74877	0.0875927	0.792903	0.511992	0.297555	1.0626	4
dctpp1	-0.337454	0.149401	-1.45599	-0.275125	0.791437	1.10911	0.364505	0.826379	4
dscc1	-0.355727	-0.457434	-1.58783	-0.548374	0.781476	0.728281	0.332672	0.683791	4
cyba	-0.365571	0.0559286	-1.0739	-1.04655	0.776161	1.03953	0.475033	0.484124	4
dcbld2	-0.3802	0.159485	-1.09581	-0.422424	0.768331	1.11689	0.467872	0.74617	4
eapp	-0.382693	-1.61399	-0.510456	-0.468569	0.767005	0.326694	0.702001	0.722681	4
tox4b	-0.383482	-0.207623	-1.67898	-1.18184	0.766585	0.865963	0.312304	0.440789	4
znf704	-0.387184	-0.620067	-1.461	-0.967409	0.76462	0.650641	0.363241	0.511424	4
brinp3a.1	-0.431044	-0.0860874	-1.164	-0.881898	0.741725	0.942074	0.446274	0.542653	4
gtf3c6	-0.440698	-0.457338	-1.15906	-0.577582	0.736778	0.728329	0.447804	0.670086	4
bmpr1aa	-0.441959	-0.258432	-1.07177	-0.203135	0.736134	0.835996	0.475734	0.868661	4
hs6st1a	-0.469891	-0.705504	-1.04676	-0.203359	0.722019	0.613228	0.484052	0.868526	4
zgc:85789	-0.472535	-1.88586	-1.09644	-1.79681	0.720697	0.270582	0.467668	0.287811	4
efna1a	-0.500121	-0.142318	-0.821262	0.0261741	0.707048	0.906062	0.565947	1.01831	4
itpa	-0.504313	-1.98734	-0.567825	-0.327672	0.704996	0.252203	0.674633	0.796821	4
stambpb	-0.505346	-0.0606481	-1.69163	-0.917947	0.704491	0.958833	0.309577	0.529262	4
enc3	-0.508915	-0.383576	-1.86222	-1.05493	0.702751	0.766535	0.275053	0.481321	4
exosc10	-0.508964	-0.181399	-0.977661	-0.213281	0.702727	0.881847	0.507802	0.862573	4
nrbf2b	-0.509706	-0.652709	-1.1862	-0.568266	0.702366	0.636085	0.439459	0.674427	4
nmd3	-0.524383	-1.22969	-1.30674	-1.73523	0.695256	0.426409	0.404233	0.300362	4
ino80c	-0.532018	-0.806406	-0.826931	-0.605948	0.691587	0.571804	0.563727	0.65704	4
arl4cb	-0.534073	-1.06587	-0.889174	-1.4208	0.690602	0.477685	0.539923	0.373505	4
foxg1d	-0.538654	-1.118	-1.65986	-0.907795	0.688413	0.460733	0.31647	0.532999	4
bnip3la	-0.542877	-0.943564	-0.96284	-1.46477	0.686401	0.519947	0.513046	0.362293	4
haus3	-0.544306	-0.950763	-1.57481	-1.89268	0.685721	0.517359	0.335687	0.269307	4
ddc	-0.544533	-0.126847	-1.32	-0.385284	0.685614	0.915831	0.400535	0.765628	4
ephb2b	-0.546328	0.241137	-0.780038	-0.170098	0.684761	1.18192	0.582351	0.888783	4
nmnat1	-0.553747	-1.29794	-1.28363	-1.76276	0.681248	0.406707	0.410761	0.294683	4
tmem237a	-0.561525	-0.868448	-0.795957	-0.100743	0.677586	0.547736	0.575961	0.932553	4
icmt	-0.564317	-0.484836	-1.14025	-0.594537	0.676275	0.714578	0.45368	0.662257	4
frem3	-0.570023	-0.664372	-1.45202	-1.63391	0.673606	0.630963	0.365509	0.322213	4
cacna1da	-0.571133	-1.0003	-0.237322	-0.538238	0.673088	0.499895	0.848318	0.688611	4
hoxc9a	-0.572303	-1.86774	0.138691	-0.679274	0.672542	0.274002	1.10091	0.624479	4
hspb9	-0.572379	-0.583195	-1.37243	-1.04489	0.672507	0.667484	0.386239	0.484682	4
tmem178	-0.588697	0.366279	-0.995815	-0.600074	0.664943	1.28902	0.501453	0.65972	4
zgc:174895	-0.588843	-0.838098	-1.05721	-1.61776	0.664876	0.559381	0.48056	0.325841	4
tmod2	-0.591113	-0.623873	-0.622999	-0.580568	0.66383	0.648927	0.64932	0.6687	4
fam210aa	-0.597634	-0.511018	-0.649173	-1.44678	0.660837	0.701727	0.637646	0.36684	4
scd	-0.598111	-0.164015	-1.6868	-1.26846	0.660619	0.892537	0.310615	0.415104	4
rpap3	-0.598596	-0.301359	-0.634696	-1.31258	0.660396	0.811488	0.644076	0.402601	4
tmem55ba	-0.600725	-0.613483	-0.520878	-0.67054	0.659423	0.653617	0.696948	0.628271	4
LOC103908640	-0.612241	-1.59692	-0.276625	0.157378	0.65418	0.330582	0.82552	1.11526	4
nus1	-0.613202	-0.226665	-1.45988	-0.659274	0.653744	0.854608	0.363522	0.633197	4
rnf41	-0.622486	-0.34764	-1.19767	-0.303507	0.649551	0.785869	0.435978	0.81028	4
slc30a5	-0.624072	-1.00756	-1.0474	-0.720454	0.648837	0.497386	0.48384	0.606907	4
si:dkey-78l4.14	-0.63153	-0.649158	-0.596523	-0.770927	0.645491	0.637653	0.661346	0.586041	4
cdk5r2a	-0.641746	-0.914293	-0.585335	-0.421016	0.640937	0.530604	0.666495	0.746898	4
dcaf12	-0.655119	-0.662687	-1.77955	-0.575412	0.635023	0.631701	0.291273	0.671094	4
wbp1la	-0.656957	-0.685061	-1.4006	-0.425618	0.634214	0.62198	0.378771	0.74452	4
sagb	-0.66737	-0.792746	-0.534075	-0.550361	0.629653	0.577244	0.690601	0.682849	4
hsp70l	-0.668615	-1.21067	-0.315777	-0.477554	0.62911	0.432068	0.803418	0.718194	4
zgc:194392	-0.670534	-1.41078	-1.56539	-0.877693	0.628274	0.376108	0.337886	0.544237	4
fkbp8	-0.683641	-1.18272	-0.394806	-0.679167	0.622592	0.44052	0.760591	0.624526	4
hsp70.3	-0.688302	-0.885264	-1.09749	-0.962146	0.620584	0.541389	0.46733	0.513293	4
smarcd1	-0.690594	-0.783753	-0.68954	-0.78694	0.619599	0.580854	0.620052	0.579572	4
rgs8	-0.695853	-1.20059	-0.760591	0.306891	0.617344	0.435097	0.590254	1.23704	4
bhlhe40	-0.704399	-0.459079	-0.426208	-0.720061	0.613698	0.72745	0.744216	0.607072	4
foxq1b	-0.71037	-0.891593	-1.46691	-0.730264	0.611164	0.539018	0.361755	0.602794	4
mpi	-0.716167	-0.437195	-0.717907	-1.11765	0.608712	0.738569	0.607979	0.460844	4
dnajc18	-0.7256	-0.571197	-0.71478	-0.615284	0.604745	0.673058	0.609298	0.652801	4
slc16a8	-0.731678	-1.16751	-1.78897	-0.125791	0.602203	0.44519	0.289379	0.916501	4
prph2a	-0.734786	-0.892549	-0.56532	-0.786626	0.600907	0.538661	0.675805	0.579698	4
spred1	-0.734888	-0.544665	-1.00564	-0.622711	0.600865	0.685551	0.498049	0.64945	4
ephb4a	-0.737664	0.035521	-1.19063	-1.43955	0.59971	1.02493	0.438112	0.368682	4
polr3f	-0.739455	-1.13424	-1.05801	-0.565604	0.598966	0.455573	0.480294	0.675673	4
pkib	-0.742997	-0.775003	-0.8418	-0.970356	0.597497	0.584387	0.557947	0.51038	4
arl6	-0.764069	-1.44373	-0.450064	-0.801179	0.588833	0.367617	0.73201	0.57388	4
gpr27	-0.778994	-0.339667	-1.21794	-0.932556	0.582773	0.790224	0.429896	0.523929	4
dyx1c1	-0.790118	-1.0101	-1.72027	-1.50235	0.578297	0.496512	0.303491	0.352979	4
nhej1	-0.798751	-0.468732	-1.46182	-0.414852	0.574847	0.722599	0.363034	0.750097	4
nrgna	-0.802242	-0.730592	-0.863032	-0.457695	0.573457	0.602657	0.549796	0.728149	4
mettl16	-0.809202	-0.0830397	-1.42559	0.145886	0.570698	0.944066	0.372268	1.10641	4
setd3	-0.812697	-0.442761	-0.600304	-0.632425	0.569317	0.735725	0.659615	0.645091	4
si:dkey-57k17.1	-0.82303	-0.966037	-1.6255	-0.912178	0.565253	0.51191	0.324098	0.531382	4
usp46	-0.827784	-1.08592	-0.839748	-1.12898	0.563394	0.471092	0.558741	0.457238	4
pde6d	-0.845001	-0.633314	-0.550905	-0.826274	0.55671	0.644694	0.682592	0.563984	4
hrasb	-0.851941	-0.829676	-0.462617	-0.448595	0.554039	0.562655	0.725669	0.732756	4
cln3	-0.862026	-0.0803408	-1.60103	-0.359651	0.550179	0.945834	0.329642	0.779353	4
plekha8	-0.864694	-0.138717	-0.958742	-1.34479	0.549163	0.908327	0.514505	0.393712	4
lhfpl3	-0.871272	-0.721962	-1.02763	-0.725342	0.546665	0.606272	0.490515	0.604854	4
si:busm1-57f23.1	-0.883958	-0.511757	-1.32621	-0.876291	0.541879	0.701368	0.398814	0.544766	4
tmem63bb	-0.897683	-0.277302	-1.29802	-1.081	0.536748	0.825133	0.406683	0.472701	4
tgfbr2	-0.914094	-0.177111	-1.31412	-0.619353	0.530677	0.884472	0.402172	0.650963	4
lipt1	-0.914236	-0.658959	-2.08274	-0.470824	0.530625	0.633335	0.236066	0.721552	4
urp2	-0.928961	-0.885374	-1.79095	-1.00071	0.525237	0.541347	0.288982	0.499753	4
atp2b2	-0.929209	-0.489818	-0.591696	-0.788346	0.525146	0.712115	0.663562	0.579007	4
caly	-0.94901	-1.14412	-1.20643	-1.03635	0.517988	0.452466	0.433339	0.487559	4
avl9	-0.958916	-1.16422	-0.483711	-0.918076	0.514443	0.446205	0.715136	0.529214	4
st8sia2	-0.962187	-0.553601	-1.49505	-1.48514	0.513278	0.681317	0.354768	0.357214	4
sbno2a	-0.969051	-0.811191	-0.741085	-0.861071	0.510842	0.569911	0.598289	0.550544	4
lyrm9	-0.985289	-0.88328	-1.73764	-0.687913	0.505124	0.542133	0.29986	0.620751	4
slc6a17	-0.99155	-0.667884	-0.676876	-0.384132	0.502937	0.629429	0.625518	0.76624	4
scn2b	-0.996148	-0.492269	-1.0799	-0.898536	0.501337	0.710906	0.473063	0.536431	4
suv420h2	-1.00531	-0.453406	-1.16012	-0.240845	0.498162	0.730317	0.447475	0.84625	4
trib3	-1.04452	-1.08485	-0.640949	-1.094	0.484805	0.471442	0.641291	0.468461	4
lta4h	-1.0492	-0.517672	-0.609888	-0.50141	0.483236	0.698498	0.655247	0.706416	4
phf23b	-1.05511	-0.624166	-0.861933	-0.823302	0.481262	0.648795	0.550215	0.565147	4
ptgdsb.2	-1.06677	-1.25472	-1.45304	-1.34142	0.477386	0.419074	0.365252	0.394631	4
slc35g2b	-1.08437	-1.90595	0.0697997	-0.21396	0.471599	0.266841	1.04957	0.862168	4
chst12a	-1.08476	-0.902671	-1.38065	-1.616	0.471472	0.534896	0.384046	0.326239	4
nrxn2b	-1.09023	-0.180545	-1.87184	0.0614246	0.469688	0.88237	0.273224	1.0435	4
trim47	-1.1022	-0.695571	-2.22815	-0.530475	0.465806	0.617465	0.213432	0.692327	4
gatb	-1.11133	-0.634625	-1.70777	-0.654214	0.462867	0.644108	0.306133	0.635422	4
fads2	-1.11565	-0.864301	-0.828962	-1.51855	0.461484	0.549312	0.562934	0.349037	4
gnb3b	-1.12156	-0.96224	-0.916086	-0.545808	0.459596	0.51326	0.529945	0.685007	4
pcdh1gc6	-1.12419	-0.766789	-0.988341	-1.31869	0.458761	0.587724	0.504057	0.400899	4
orai1b	-1.12964	-0.609825	-1.24077	-0.487543	0.45703	0.655276	0.423147	0.713239	4
snrnp35	-1.14074	-1.42133	-0.227533	-0.890564	0.453527	0.373367	0.854094	0.539403	4
dpysl5b	-1.143	-0.900409	-0.861838	-0.744702	0.452817	0.535735	0.550251	0.596791	4
insm1b	-1.14651	-0.481529	-1.13547	-0.879956	0.451717	0.716218	0.455186	0.543384	4
sec23ip	-1.16022	-0.915121	-0.662002	-0.401581	0.447446	0.530299	0.632001	0.757028	4
sgcd	-1.16161	-1.42321	-1.72	-0.784258	0.447012	0.372881	0.303549	0.58065	4
zgc:171551	-1.16261	-0.690254	-1.90278	-1.39727	0.446703	0.619745	0.267428	0.379646	4
fam84a	-1.16998	-1.24417	-0.694753	-0.328861	0.444427	0.422151	0.617815	0.796165	4
tcf3a	-1.17422	-1.28786	-0.11317	-0.406919	0.443124	0.409559	0.924554	0.754232	4
pcxa	-1.17909	-1.25521	-0.315067	-0.243082	0.44163	0.418932	0.803814	0.844938	4
btbd9	-1.18992	-0.798652	-1.1607	-0.424047	0.438328	0.574886	0.447296	0.745331	4
ccdc113	-1.19597	-0.669375	-1.27356	-1.40958	0.436492	0.628779	0.413637	0.376422	4
atp8a1	-1.21553	-1.4	-0.879138	-0.342971	0.430614	0.378928	0.543692	0.788416	4
uhmk1	-1.2304	-0.62067	-2.24983	-1.09303	0.426199	0.650369	0.210249	0.468777	4
zgc:109934	-1.27498	-0.69388	-0.868321	-0.575988	0.413232	0.618189	0.547784	0.670827	4
slc25a46	-1.34134	-1.4295	-0.615582	-0.630636	0.394653	0.371259	0.652666	0.645891	4
cldnd1a	-1.38343	-0.49258	-0.893569	-1.18074	0.383306	0.710753	0.538281	0.441127	4
nploc4	-1.39402	-1.44961	-0.531487	-0.621975	0.380504	0.366121	0.691841	0.649781	4
cx44.1	-1.39876	-1.82714	-1.01447	-1.45006	0.379256	0.281823	0.49501	0.366006	4
ing5a	-1.40921	-1.72719	-1.88006	-1.1495	0.376518	0.302039	0.271672	0.450782	4
ak5l	-1.41112	-0.976108	-1.03739	-0.59474	0.37602	0.508349	0.487208	0.662164	4
hemk1	-1.42607	-1.57713	-0.379271	-0.208212	0.372144	0.335148	0.768826	0.865609	4
camkvb	-1.44166	-1.20191	-1.56642	-0.756594	0.368145	0.4347	0.337646	0.591892	4
si:ch211-195h23.3	-1.4501	-0.512434	-1.47187	-0.301254	0.365996	0.701039	0.360515	0.811546	4
zgc:162331	-1.45367	-1.54119	-1.30163	-0.885613	0.365092	0.343602	0.405666	0.541257	4
mfsd12a	-1.4947	-1.11499	-1.06204	-1.11331	0.354855	0.461695	0.478955	0.462233	4
p2rx5	-1.51033	-0.627216	-0.984272	-0.844702	0.351031	0.647425	0.505481	0.556826	4
atrn	-1.51389	-0.865235	-0.902133	-0.971666	0.350166	0.548957	0.535095	0.509917	4
dctd	-1.533	-0.896318	-1.44178	-0.3236	0.345558	0.537256	0.368112	0.799073	4
dnal4b	-1.53523	-1.15957	-1.23601	-1.14505	0.345023	0.447646	0.424546	0.452175	4
tnni2a.4	-1.55444	-0.836532	0.19167	-1.74464	0.340461	0.559988	1.14208	0.298408	4
pcdh1gb2	-1.57158	-0.5628	-1.77443	-0.905952	0.336439	0.676987	0.292309	0.53368	4
si:ch211-132b12.1	-1.59834	-0.716976	-1.62156	-1.32511	0.330256	0.608371	0.324984	0.399119	4
lrrc40	-1.61533	-1.29507	-0.128417	-0.992405	0.32639	0.407517	0.914835	0.502639	4
rhol	-1.65907	-0.529027	-1.29213	-1.64713	0.316643	0.693022	0.408347	0.319275	4
phf23a	-1.70036	-0.563779	-1.31096	-0.815971	0.307709	0.676528	0.403052	0.568026	4
pou4f3	-1.70172	-0.591875	-1.3181	-1.09082	0.30742	0.66348	0.401061	0.469496	4
pcdh1g18	-1.71237	-1.16498	-0.825696	-1.33098	0.305158	0.445971	0.56421	0.397497	4
fsd1	-1.78425	-0.316923	-0.970607	-2.14926	0.290327	0.80278	0.510291	0.225428	4
irs2a	-1.83389	-0.959462	-0.49126	-1.73382	0.280506	0.514249	0.711403	0.300654	4
fam69b	-1.96909	-1.75134	-0.734699	-1.32284	0.255415	0.297026	0.600943	0.399747	4
zgc:163073	-2.07518	-1.23253	-0.999779	-1.09876	0.237306	0.425571	0.500077	0.466919	4
tm2d1	-2.09707	-0.239179	-1.52089	-0.854956	0.233732	0.847227	0.348472	0.552882	4
nedd4a	-2.11241	-1.50735	-1.02293	-1.25333	0.23126	0.351756	0.492115	0.419477	4
reep6	-2.25656	-0.800125	-1.30551	0.0616145	0.20927	0.574299	0.404579	1.04363	4
hsd17b8	-0.665671	0.59666	-0.0231023	1.17925	0.630395	1.51221	0.984114	2.26458	5
pcyt1aa	-0.635321	0.492678	0.727823	1.51396	0.643798	1.40705	1.65614	2.85594	5
tm7sf2	-0.535462	1.26498	0.108107	0.163538	0.689938	2.40324	1.07781	1.12003	5
sgms1	-0.386205	1.35082	1.05338	1.08289	0.76514	2.55058	2.07538	2.11827	5
timp2b	-0.382912	0.91147	0.538348	0.650946	0.766888	1.88096	1.45231	1.5702	5
meox1	-0.353857	-0.1088	0.746477	1.0735	0.782489	0.927359	1.67769	2.10453	5
zgc:112210	-0.316078	1.39959	0.0337035	0.51749	0.803251	2.63827	1.02364	1.43146	5
klhl32	-0.266003	-0.683861	-0.209726	1.36975	0.83162	0.622497	0.864701	2.58425	5
cldn7a	-0.263952	-0.289575	0.24425	0.694935	0.832803	0.818143	1.18448	1.61881	5
top1mt	-0.229504	0.327152	0.657426	1.17919	0.852928	1.25453	1.57727	2.2645	5
ecd	-0.167049	0.108407	-0.154466	1.29976	0.890662	1.07804	0.898465	2.46188	5
prcp	-0.15774	1.39188	0.00390487	0.522531	0.896428	2.62421	1.00271	1.43647	5
ythdc1	-0.145985	0.971115	0.403985	0.861893	0.903762	1.96035	1.32316	1.81742	5
pygmb	-0.142988	0.192367	0.141476	0.46596	0.905641	1.14264	1.10303	1.38124	5
chfr	-0.137162	1.51259	0.514544	0.468434	0.909306	2.85322	1.42854	1.38361	5
tspan5b	-0.116975	0.295265	0.491535	1.57378	0.922119	1.22711	1.40594	2.97683	5
tsn	-0.0995077	-0.356233	0.116078	1.06652	0.933351	0.781202	1.08378	2.09438	5
si:ch211-212d10.2	-0.0757408	1.03595	0.927683	0.596896	0.948855	2.05047	1.90222	1.51246	5
ubxn1	-0.0557358	1.29732	0.96445	1.22809	0.962104	2.45773	1.95132	2.34256	5
hbbe2	-0.0250952	0.147666	0.344983	0.679389	0.982756	1.10778	1.27014	1.60146	5
gamt	-0.00945403	0.304309	0.512268	1.20639	0.993468	1.23483	1.42629	2.30759	5
zgc:112392	-0.00636763	0.520435	0.24821	1.56704	0.995596	1.43439	1.18773	2.96297	5
acad11	0.00164944	0.617966	0.925132	1.25021	1.00114	1.53471	1.89886	2.37877	5
mafaa	0.00801972	-0.0159509	0.235535	0.548909	1.00557	0.989005	1.17734	1.46298	5
ccndbp1	0.0129393	0.199804	0.692382	1.9409	1.00901	1.14854	1.61595	3.83944	5
bmper	0.0136509	0.813079	0.161365	-0.00386802	1.00951	1.75696	1.11834	0.997322	5
tet3	0.0173285	-0.183206	1.03505	1.58527	1.01208	0.880744	2.04918	3.00064	5
lasp1	0.0253201	0.299181	0.185776	0.387222	1.01771	1.23045	1.13743	1.30787	5
prss16	0.0370425	0.649614	0.855196	0.996567	1.02601	1.56875	1.809	1.99525	5
hic1l	0.0376384	0.898455	0.607731	0.848343	1.02643	1.86407	1.52386	1.80043	5
cox6a1	0.0399624	0.666455	-0.00818504	0.344242	1.02809	1.58717	0.994343	1.26948	5
ssr2	0.0466651	0.336572	0.108137	0.321542	1.03287	1.26275	1.07784	1.24967	5
actc1a	0.0522362	1.10129	1.08526	0.963629	1.03687	2.14546	2.12176	1.95021	5
has2	0.0690807	0.210175	-0.0672328	1.76912	1.04905	1.15683	0.954467	3.40847	5
col8a1a	0.0739421	1.20718	1.0894	0.982065	1.05259	2.30885	2.12785	1.97529	5
serp1	0.0783198	0.518381	0.452868	-0.0698435	1.05579	1.43235	1.36876	0.952741	5
fbxo42	0.0885505	0.808399	-0.177554	0.58066	1.0633	1.75127	0.884201	1.49553	5
hbae3	0.0967022	-0.0251503	0.333994	0.561699	1.06933	0.982718	1.2605	1.47601	5
ccdc3b	0.101016	1.60087	-0.158698	-0.0590765	1.07253	3.03326	0.895833	0.959878	5
acta1a	0.102169	0.358639	0.351286	0.424323	1.07339	1.28222	1.2757	1.34194	5
dusp16	0.103126	0.901557	0.389725	0.33501	1.0741	1.86808	1.31014	1.26139	5
myl10	0.106656	0.134689	0.427721	0.436711	1.07673	1.09786	1.34511	1.35351	5
tmed5	0.11735	-0.135766	0.0792198	1.01731	1.08474	0.910186	1.05645	2.02414	5
zgc:154045	0.123939	0.704434	0.209985	-0.0830246	1.08971	1.62951	1.15668	0.944076	5
cplx3b	0.128075	1.67056	0.300157	0.404742	1.09283	3.18339	1.23128	1.32385	5
adkb	0.140896	0.705273	0.326357	0.42349	1.10259	1.63045	1.25384	1.34117	5
adoa	0.145838	1.13044	-0.0422074	1.34019	1.10637	2.18926	0.971168	2.53184	5
mrpl37	0.150441	-0.0726636	0.420798	0.577588	1.10991	0.950881	1.33867	1.49235	5
si:ch211-107n13.1	0.153567	0.533276	0.307912	1.34379	1.11232	1.44721	1.23792	2.53817	5
ackr3b	0.160643	0.578814	0.126035	0.44383	1.11778	1.49362	1.09129	1.36021	5
psmc2	0.174125	0.098169	0.344263	0.455497	1.12828	1.07041	1.2695	1.37126	5
si:dkey-46a10.3	0.174257	0.452151	-0.0197339	0.384422	1.12838	1.36808	0.986415	1.30534	5
nxph1	0.177558	-0.0148516	0.339095	0.704567	1.13097	0.989758	1.26496	1.62966	5
zgc:171480	0.178406	0.667057	0.618644	0.0612932	1.13163	1.58783	1.53543	1.0434	5
puraa	0.184354	0.158506	0.285632	0.549849	1.13631	1.11613	1.21894	1.46393	5
tmem231	0.184771	0.997901	1.23158	1.39236	1.13664	1.99709	2.34823	2.62507	5
stk17a	0.185233	0.604521	0.388139	1.00353	1.137	1.52047	1.3087	2.0049	5
soul4	0.187112	0.148256	0.694982	1.62724	1.13848	1.10823	1.61886	3.08922	5
fzr1a	0.188458	0.249736	0.215831	0.476739	1.13955	1.18899	1.16137	1.39159	5
ngdn	0.189203	0.350038	-0.147724	0.693123	1.14013	1.27459	0.902673	1.61678	5
fam213aa	0.198289	0.505377	0.632895	0.418792	1.14734	1.41949	1.55067	1.33681	5
zgc:153409	0.207741	0.385065	0.602061	0.346506	1.15488	1.30592	1.51788	1.27148	5
grwd1	0.211299	0.0892387	0.32778	0.579712	1.15773	1.06381	1.25508	1.49455	5
myh11a	0.21136	1.07274	-0.330968	-0.116203	1.15778	2.10343	0.795003	0.922612	5
xrcc6bp1	0.212533	1.76637	0.497699	0.394416	1.15872	3.40198	1.41196	1.31441	5
lig1	0.220521	0.384156	-0.00990414	0.375835	1.16515	1.3051	0.993158	1.29759	5
stk17b	0.223385	0.382423	0.362501	1.14836	1.16747	1.30353	1.28565	2.21662	5
amer2	0.226945	0.0742015	0.259716	0.717093	1.17035	1.05278	1.19724	1.64387	5
arhgap11a	0.229016	1.43069	-0.0672328	0.566163	1.17204	2.69575	0.954467	1.48058	5
anxa5b	0.235667	0.575194	0.22931	0.0384255	1.17745	1.48988	1.17227	1.02699	5
rnmt	0.24072	0.267882	-0.295935	0.927595	1.18158	1.20404	0.814544	1.9021	5
dct	0.24503	0.30145	0.30528	0.554135	1.18512	1.23238	1.23566	1.46829	5
wdr46	0.248176	0.680632	-0.0740103	0.496124	1.1877	1.60284	0.949994	1.41042	5
mfsd2ab	0.251616	0.566229	0.326543	0.732279	1.19054	1.48065	1.25401	1.66126	5
xab2	0.257092	0.73187	0.452016	0.207168	1.19507	1.66079	1.36795	1.15442	5
magi1b	0.257512	-0.068095	0.142911	0.739158	1.19542	0.953897	1.10413	1.6692	5
lin9	0.260641	1.28323	0.44094	-0.379676	1.19801	2.43384	1.35749	0.76861	5
ralgps1	0.261264	0.8464	0.0661087	0.0779907	1.19853	1.79801	1.04689	1.05555	5
bmp4	0.265302	0.859922	0.145533	0.640095	1.20189	1.81494	1.10614	1.55843	5
lin52	0.265382	0.949333	0.250455	0.0667376	1.20195	1.93098	1.18958	1.04735	5
mon1a	0.265598	0.941451	0.61017	-0.224755	1.20213	1.92046	1.52644	0.855741	5
tspo	0.280096	-0.0795722	0.385167	0.679485	1.21428	0.946338	1.30601	1.60157	5
ap5s1	0.282574	0.364568	0.775244	0.941015	1.21636	1.2875	1.71148	1.91988	5
blvrb	0.291043	0.344537	0.460569	1.13844	1.22352	1.26974	1.37608	2.20142	5
caspb	0.29266	0.402602	0.0532125	0.346411	1.2249	1.32189	1.03757	1.27139	5
timp2a	0.295241	0.648339	0.148884	0.0260109	1.22709	1.56736	1.10871	1.01819	5
lhx6	0.298286	0.946444	0.516699	0.593947	1.22968	1.92712	1.43068	1.50937	5
hoxd4a	0.299211	0.325293	1.15545	1.64567	1.23047	1.25292	2.22753	3.12893	5
tbce	0.299211	1.57039	0.162897	0.253877	1.23047	2.96986	1.11953	1.19241	5
vcpkmt	0.299211	0.838855	0.162897	1.63947	1.23047	1.78863	1.11953	3.1155	5
myl9a	0.301079	0.950107	0.291875	0.168333	1.23207	1.93202	1.22423	1.12376	5
sfrp2	0.301579	0.663934	0.12287	0.234596	1.23249	1.5844	1.0889	1.17658	5
taf5l	0.306999	1.60741	0.192183	0.599762	1.23713	3.04704	1.14249	1.51547	5
rnft2	0.308601	0.631355	0.936937	0.3942	1.23851	1.54902	1.91446	1.31421	5
pomgnt1	0.310559	0.148766	-0.0749246	1.08525	1.24019	1.10862	0.949392	2.12174	5
acat1	0.315594	0.0875035	0.471384	0.657215	1.24452	1.06253	1.38644	1.57704	5
srsf5a	0.319865	0.205695	0.22127	0.533103	1.24821	1.15324	1.16576	1.44704	5
mpx	0.324868	1.62945	-0.210489	1.09151	1.25255	3.09396	0.864244	2.13097	5
zgc:136826	0.329221	0.590881	0.479387	0.689926	1.25633	1.50617	1.39415	1.6132	5
zgc:122979	0.333535	1.37027	0.0685919	0.107291	1.2601	2.58518	1.04869	1.0772	5
ss18l2	0.340336	-0.00675717	0.825799	1.18107	1.26605	0.995327	1.77252	2.26745	5
tnni1c	0.353922	0.317655	0.278172	0.920315	1.27803	1.2463	1.21266	1.89253	5
ak7b	0.357763	0.383845	1.34813	1.51172	1.28144	1.30482	2.54582	2.85149	5
cenpa	0.357763	1.96031	0.221449	0.761414	1.28144	3.89145	1.1659	1.69515	5
guca1a	0.357763	0.704563	0.514544	2.01809	1.28144	1.62965	1.42854	4.05048	5
slc25a28	0.36055	0.200737	0.1594	0.522532	1.28391	1.14929	1.11682	1.43647	5
zgc:101810	0.362698	0.422865	0.681414	0.796586	1.28583	1.34059	1.60371	1.73699	5
jam2a	0.363622	0.0332121	0.957059	0.650982	1.28665	1.02329	1.94135	1.57024	5
ctnnbl1	0.37225	0.508623	0.766025	0.589676	1.29437	1.42269	1.70058	1.50491	5
gas1a	0.374007	0.428658	0.0182605	0.398372	1.29595	1.34598	1.01274	1.31802	5
mmab	0.374725	1.26292	0.56931	0.315382	1.29659	2.39981	1.48381	1.24434	5
agpat2	0.383365	0.840513	0.401692	0.572213	1.30438	1.79069	1.32106	1.4868	5
zgc:92360	0.385033	0.902917	0.798603	0.501974	1.30589	1.86984	1.73942	1.41615	5
gpx4a	0.388153	0.583884	0.187148	0.521673	1.30872	1.49888	1.13851	1.43562	5
ebp	0.388764	0.910333	0.640643	1.63948	1.30927	1.87948	1.55902	3.11553	5
guca1d	0.388764	0.576954	0.335702	1.84007	1.30927	1.4917	1.26199	3.58028	5
papss2a	0.389418	0.69833	0.35253	0.94638	1.30986	1.62263	1.2768	1.92703	5
kdr	0.393049	1.41913	0.876354	1.69054	1.31317	2.67424	1.83573	3.22778	5
prss60.2	0.393049	1.48285	0.659669	0.347715	1.31317	2.795	1.57972	1.27254	5
si:ch211-132b12.2	0.393049	0.812539	0.54983	1.52253	1.31317	1.7563	1.46391	2.87295	5
zgc:171534	0.393049	0.846293	0.54983	1.60733	1.31317	1.79788	1.46391	3.04688	5
blmh	0.393397	0.457139	0.498813	0.609869	1.31348	1.37282	1.41305	1.52612	5
rrp36	0.395235	0.70047	0.4907	0.00114953	1.31516	1.62503	1.40513	1.0008	5
cfd	0.396741	0.935297	1.00625	0.24874	1.31653	1.91228	2.00868	1.18817	5
cap1	0.400349	0.96055	1.02235	1.10973	1.31983	1.94605	2.03123	2.15805	5
slc26a5	0.409683	-0.0253501	1.23033	0.925666	1.32839	0.982582	2.3462	1.89956	5
apoa2	0.410221	0.661217	0.515472	0.317905	1.32889	1.58142	1.42946	1.24652	5
nagpa	0.41249	0.329466	-0.434169	1.73247	1.33098	1.25655	0.74012	3.32297	5
zgc:153713	0.413557	-0.189286	0.159929	0.564862	1.33197	0.87704	1.11723	1.47925	5
hbegfa	0.426435	0.647239	0.472703	0.311582	1.34391	1.56617	1.38771	1.24107	5
ppm1e	0.434261	0.521483	0.504041	0.995139	1.35122	1.43543	1.41818	1.99327	5
clu	0.436694	0.453562	0.615931	0.192531	1.3535	1.36942	1.53255	1.14277	5
sox14	0.448793	0.695421	-0.0740772	0.203824	1.3649	1.61936	0.94995	1.15175	5
apobec2a	0.452929	0.388857	0.673954	0.772283	1.36882	1.30936	1.59544	1.70797	5
nbn	0.454432	1.61639	0.478878	0.564321	1.37024	3.06607	1.39366	1.47869	5
notum1b	0.45599	1.28287	0.185436	0.407352	1.37172	2.43322	1.13716	1.32625	5
ift22	0.463825	1.12783	0.658296	0.728912	1.37919	2.1853	1.57822	1.65739	5
s100v2	0.467492	0.574338	0.185686	0.373185	1.3827	1.48899	1.13736	1.29521	5
trmt2b	0.470184	1.0379	0.835955	1.53595	1.38529	2.05324	1.78504	2.89979	5
wdr61	0.471583	0.377516	0.897573	0.449902	1.38663	1.2991	1.86293	1.36595	5
fuca1.1	0.480415	0.317201	0.671889	0.563142	1.39515	1.24591	1.59316	1.47748	5
tes	0.484896	1.00508	0.166833	0.600374	1.39949	2.00705	1.12259	1.51611	5
sdc2	0.489862	0.585052	0.333626	0.156754	1.40431	1.50009	1.26018	1.11478	5
cst14a.2	0.490495	0.537099	0.700489	0.726615	1.40493	1.45105	1.62506	1.65475	5
nifk	0.490952	0.170127	0.457503	0.701105	1.40537	1.12516	1.37316	1.62575	5
slc35e1	0.490982	1.33628	0.0265224	0.680935	1.4054	2.52499	1.01855	1.60318	5
eif4e3	0.492837	0.789136	0.393236	0.284996	1.40721	1.72804	1.31334	1.21841	5
rmdn1	0.493924	0.368092	0.173926	0.664509	1.40827	1.29064	1.12812	1.58503	5
pnp5a	0.502056	0.53624	0.229659	0.151422	1.41623	1.45019	1.17256	1.11066	5
dnajc17	0.503516	1.45777	0.784322	0.376701	1.41766	2.74683	1.72228	1.29837	5
ddx47	0.513691	0.445461	0.546573	0.628842	1.4277	1.36175	1.46061	1.54632	5
zgc:66433	0.513861	0.843631	0.620125	0.260931	1.42787	1.79456	1.53701	1.19825	5
cry-dash	0.516278	0.848201	0.170877	-0.0401274	1.43026	1.80025	1.12574	0.972569	5
ldb3a	0.524959	0.918409	0.554359	0.478712	1.43889	1.89003	1.46852	1.3935	5
abhd17b	0.552984	1.6501	0.750517	0.570835	1.46712	3.13856	1.6824	1.48538	5
tmed3	0.552984	1.20858	0.876354	1.45821	1.46712	2.3111	1.83573	2.74768	5
chrne	0.561852	0.371912	0.466159	0.931231	1.47616	1.29407	1.38143	1.9069	5
fkbp7	0.564353	0.434418	-0.647434	1.23154	1.47872	1.35137	0.638415	2.34818	5
si:dkey-51e6.1	0.564623	0.555317	0.542378	0.724082	1.479	1.46949	1.45637	1.65185	5
eif6	0.565751	0.0181425	0.06381	0.724785	1.48016	1.01265	1.04522	1.65265	5
fbxl5	0.567008	0.0820316	0.664676	0.662543	1.48145	1.05851	1.58521	1.58287	5
snx11	0.568394	0.986282	0.668597	-0.115572	1.48287	1.98107	1.58953	0.923016	5
tfpt	0.56844	0.667893	0.443293	0.474194	1.48292	1.58875	1.3597	1.38914	5
lmnl3	0.568781	1.34056	-0.1136	0.241249	1.48327	2.5325	0.924279	1.18202	5
zgc:165502	0.574156	0.519464	1.04305	1.59192	1.48881	1.43342	2.06058	3.0145	5
nr2f5	0.581142	0.896643	0.00513281	0.673728	1.49603	1.86173	1.00356	1.59519	5
tp53rk	0.586901	0.722786	0.738469	1.21467	1.50202	1.65037	1.6684	2.32088	5
kctd12.1	0.594595	1.12612	0.311855	0.547434	1.51005	2.18271	1.2413	1.46148	5
pdf	0.605165	0.156846	1.31066	1.14743	1.52115	1.11485	2.48054	2.21519	5
aarsd1	0.608742	0.814714	0.178466	1.05421	1.52493	1.75895	1.13168	2.07658	5
rrs1	0.615372	0.0592346	0.379066	0.875981	1.53195	1.04191	1.3005	1.83526	5
ube2g1a	0.63686	0.448835	0.356788	0.723208	1.55494	1.36494	1.28057	1.65085	5
cldn11a	0.638037	0.421377	0.375724	1.00603	1.55621	1.3392	1.29749	2.00838	5
napab	0.639276	0.0742438	0.701405	0.885774	1.55755	1.05281	1.62609	1.84776	5
elovl7b	0.640095	1.04811	0.159189	0.863254	1.55843	2.06782	1.11666	1.81914	5
ghra	0.641109	-0.131712	0.590657	1.01951	1.55953	0.912747	1.50593	2.02724	5
kank3	0.64928	0.726059	0.182734	0.578318	1.56838	1.65411	1.13503	1.49311	5
mkxa	0.651359	0.945716	0.495392	-0.187761	1.57065	1.92615	1.4097	0.877968	5
capn9	0.653564	0.823961	0.265952	0.616902	1.57305	1.77026	1.20243	1.53358	5
mmd	0.659193	1.71577	-0.00921219	0.567043	1.5792	3.28472	0.993635	1.48148	5
tspan3b	0.659193	1.45674	0.427433	0.397283	1.5792	2.74487	1.34484	1.31703	5
mrps11	0.659639	0.229886	-0.213367	0.249482	1.57969	1.17274	0.862522	1.18878	5
s100w	0.665975	0.203892	-0.283282	0.028236	1.58664	1.1518	0.82172	1.01976	5
c3a.1	0.668582	0.716342	0.477481	0.18022	1.58951	1.64301	1.39231	1.13306	5
zgc:109782	0.671495	1.5499	0.150414	0.490715	1.59272	2.92797	1.10989	1.40514	5
tpra1	0.677446	0.383845	0.221449	1.85085	1.59931	1.30482	1.1659	3.60713	5
zgc:112242	0.680094	0.463853	0.463114	0.750467	1.60224	1.37922	1.37851	1.68234	5
krt92	0.682451	0.0721962	0.0142869	0.286245	1.60486	1.05132	1.00995	1.21946	5
prp	0.688495	0.682622	0.573317	0.767532	1.6116	1.60505	1.48794	1.70235	5
defbl1	0.69101	0.200471	-0.188691	0.309513	1.61441	1.14907	0.877402	1.23929	5
cyc1	0.692119	-0.124397	0.0755178	0.164511	1.61565	0.917388	1.05374	1.12079	5
znf277	0.697525	-0.250406	0.973805	1.57217	1.62172	0.84066	1.96401	2.97352	5
gnptg	0.697533	0.551939	0.538395	1.33279	1.62173	1.46605	1.45236	2.51889	5
dck	0.698633	1.26957	0.141937	0.797677	1.62297	2.4109	1.10339	1.7383	5
dhrs13a.2	0.711342	0.518111	0.41895	1.04825	1.63733	1.43208	1.33695	2.06802	5
angptl3	0.713612	1.97247	0.296366	0.702862	1.6399	3.92441	1.22805	1.62773	5
rangap1a	0.715719	0.267068	0.814073	0.580153	1.6423	1.20336	1.75817	1.49501	5
zgc:136908	0.716259	0.847833	0.650917	0.607452	1.64292	1.7998	1.57017	1.52357	5
zgc:174263	0.718907	0.271871	0.475416	0.863433	1.64593	1.20737	1.39032	1.81936	5
sae1	0.737952	0.574486	0.278226	0.50564	1.66781	1.48915	1.2127	1.41975	5
spcs3	0.757507	0.350271	0.485105	0.195884	1.69057	1.2748	1.39969	1.14543	5
bsnd	0.764524	0.905619	0.628211	1.58431	1.69881	1.87335	1.54565	2.99864	5
capga	0.764524	0.790607	0.76168	1.5932	1.69881	1.7298	1.69546	3.01717	5
hexb	0.764524	0.790607	0.76168	1.54456	1.69881	1.7298	1.69546	2.91715	5
nadl1.1	0.764524	0.790607	0.628211	1.80937	1.69881	1.7298	1.54565	3.5049	5
thap3	0.764524	0.905619	0.76168	1.71919	1.69881	1.87335	1.69546	3.29252	5
col10a1a	0.77102	0.419402	0.79218	0.494834	1.70648	1.33737	1.73169	1.40916	5
foxd1	0.778546	0.8387	0.685363	1.07331	1.7154	1.78844	1.60811	2.10426	5
pdcl3	0.789408	0.487227	0.10216	0.501052	1.72836	1.40175	1.07338	1.41525	5
si:dkey-11p10.10	0.792549	2.14016	0.354918	0.535549	1.73213	4.40811	1.27891	1.44949	5
serpina1l	0.811874	0.396314	0.346238	-0.0604419	1.75549	1.31614	1.27124	0.95897	5
spryd4	0.816517	-0.247901	0.639349	0.632994	1.76115	0.842121	1.55763	1.55078	5
rnft1	0.823034	1.07133	0.157202	0.72634	1.76912	2.10137	1.11512	1.65444	5
wnt11r	0.828245	0.609504	-0.207408	0.608209	1.77552	1.52573	0.866092	1.52437	5
ecrg4a	0.836392	0.491448	0.444162	0.962306	1.78558	1.40586	1.36052	1.94842	5
mogat3b	0.842986	1.18726	0.361875	0.706793	1.79376	2.27719	1.28509	1.63217	5
zgc:63470	0.844397	-0.359361	0.688611	0.61162	1.79551	0.77951	1.61173	1.52797	5
ube2g2	0.849011	0.368964	0.353829	0.513066	1.80127	1.29143	1.27795	1.42708	5
cxcr4a	0.85037	1.30962	0.228529	0.595972	1.80296	2.47876	1.17164	1.51149	5
si:ch211-87h14.3	0.852797	0.488795	1.2672	0.0689402	1.806	1.40327	2.40694	1.04895	5
mrpl46	0.8615	0.367251	0.352962	0.502763	1.81693	1.28989	1.27718	1.41693	5
rnf130	0.863741	0.243084	0.0803769	0.465944	1.81975	1.18352	1.05729	1.38122	5
wdr89	0.902094	1.41007	-0.0643757	-0.159147	1.86878	2.65751	0.956359	0.895554	5
farsb	0.907392	0.609714	0.706421	0.740082	1.87565	1.52596	1.63175	1.67027	5
lyz	0.909386	0.368361	0.473762	0.800078	1.87825	1.29089	1.38873	1.7412	5
mettl13	0.912484	0.753335	0.792884	1.49641	1.88228	1.68568	1.73253	2.8214	5
si:dkey-3h3.3	0.924459	0.790607	0.76168	1.34548	1.89797	1.7298	1.69546	2.54115	5
timm8a	0.926901	0.707275	1.0026	0.647671	1.90119	1.63272	2.00361	1.56664	5
pklr	0.928647	0.242256	0.316806	0.0934478	1.90349	1.18284	1.24557	1.06692	5
myl4	0.928939	0.695889	0.131709	0.173323	1.90388	1.61988	1.09559	1.12765	5
nfe2l2b	0.929084	0.534143	0.659669	1.93763	1.90407	1.44808	1.57972	3.83076	5
rnd3b	0.929315	0.279171	1.29647	-0.147997	1.90437	1.2135	2.45627	0.902502	5
akt2l	0.946822	0.424437	0.338922	0.886064	1.92762	1.34205	1.26481	1.84813	5
rbm18	0.957043	0.461786	0.64669	0.357821	1.94133	1.37725	1.56557	1.28149	5
sult2st2	0.962573	0.956194	0.267985	0.290768	1.94878	1.94018	1.20412	1.22329	5
cyb5r3	0.965484	0.234275	0.757335	1.06456	1.95272	1.17632	1.69037	2.09153	5
cfap36	0.96664	0.372298	1.03035	0.545489	1.95428	1.29441	2.04251	1.45952	5
actn1	0.983252	0.864959	0.833861	1.09054	1.97692	1.82129	1.78245	2.12953	5
twsg1a	0.996885	1.01959	0.0160811	0.392622	1.99569	2.02734	1.01121	1.31278	5
tnni2a.1	1.03063	0.229385	-0.0953547	-0.0382521	2.04291	1.17234	0.936042	0.973834	5
cyp3c1	1.03828	0.856082	0.768878	0.396398	2.05378	1.81012	1.70394	1.31622	5
klc4	1.03957	0.494457	0.666652	1.33086	2.05561	1.40879	1.58738	2.51553	5
vps18	1.04812	1.02134	0.851982	0.238333	2.06784	2.02981	1.80498	1.17963	5
cnep1r1	1.04929	0.159138	0.0807121	-0.382744	2.06951	1.11662	1.05754	0.766977	5
atp6ap1lb	1.05166	0.400565	0.600069	0.891407	2.07292	1.32002	1.51579	1.85498	5
bmi1b	1.05548	0.726925	0.645885	0.401858	2.07841	1.65511	1.5647	1.32121	5
zgc:101723	1.05929	0.673944	0.824769	0.662584	2.08391	1.59543	1.77125	1.58291	5
ftcd	1.07297	0.540098	0.970855	1.1391	2.10376	1.45407	1.96	2.20243	5
sssca1	1.07577	0.144446	0.564527	0.35061	2.10785	1.10531	1.4789	1.2751	5
si:dkey-15f17.8	1.08088	1.03064	-0.214483	0.231669	2.11532	2.04293	0.861855	1.17419	5
dhcr24	1.08343	0.716053	0.354918	1.64852	2.11908	1.64268	1.27891	3.13511	5
ephx1	1.08486	0.3438	0.544878	0.512341	2.12117	1.2691	1.4589	1.42636	5
hoxb5b	1.09314	0.882458	0.237427	1.1591	2.13337	1.84351	1.17889	2.23318	5
fam213ab	1.10317	1.76821	0.126248	0.583728	2.14827	3.40632	1.09145	1.49872	5
zgc:103625	1.12071	0.564512	-0.12112	-0.120522	2.17454	1.47889	0.919473	0.919855	5
zc3h7a	1.12223	0.186196	0.785331	0.435002	2.17683	1.13776	1.72349	1.35191	5
lenep	1.12518	0.0573414	0.597279	0.691656	2.18128	1.04055	1.51286	1.61514	5
rsph3	1.13052	1.01166	0.256735	1.44309	2.18938	2.01623	1.19477	2.71903	5
uap1l1	1.16578	0.0782936	-0.13781	-0.405969	2.24354	1.05577	0.908898	0.754729	5
sord	1.17648	0.0607572	0.901058	-0.496911	2.26025	1.04301	1.86743	0.708622	5
cby1	1.17893	0.790607	0.76168	1.51276	2.26408	1.7298	1.69546	2.85356	5
wt1a	1.17893	0.790607	0.76168	1.46789	2.26408	1.7298	1.69546	2.76617	5
zgc:158773	1.17893	0.790607	0.921306	1.54456	2.26408	1.7298	1.89383	2.91715	5
soul2	1.1872	0.069483	0.79745	0.345474	2.27711	1.04934	1.73803	1.27057	5
apex2	1.19015	0.624746	0.141147	-0.465333	2.28177	1.54194	1.10278	0.724304	5
gpd1a	1.20348	0.776755	-0.371179	-0.0637035	2.30294	1.71327	0.77315	0.956805	5
rrad	1.25243	0.325212	0.68965	0.103981	2.38243	1.25285	1.61289	1.07473	5
pemt	1.26705	0.0522466	0.0104408	1.02484	2.40669	1.03688	1.00726	2.03473	5
spa17	1.3143	0.364951	0.00887072	-0.188633	2.48681	1.28784	1.00617	0.877437	5
rab12	1.31931	0.712332	0.557065	1.51945	2.49546	1.63845	1.47127	2.86682	5
agxta	1.31959	0.583803	0.785445	0.556321	2.49596	1.4988	1.72362	1.47051	5
zgc:162989	1.3242	0.838017	1.05916	-0.00193327	2.50394	1.78759	2.08372	0.998661	5
tmem242	1.33344	0.615824	0.55122	0.457013	2.52004	1.53243	1.46532	1.3727	5
synpr	1.34353	0.419131	0.659669	1.95602	2.53771	1.33712	1.57972	3.87991	5
zgc:77112	1.37772	0.807431	0.628211	0.345482	2.59857	1.75009	1.54565	1.27058	5
nt5e	1.41038	0.793805	0.229918	1.61141	2.65808	1.73364	1.17277	3.05549	5
slc5a6a	1.43008	0.790607	0.76168	0.956158	2.69463	1.7298	1.69546	1.94014	5
fgf1a	1.43307	0.860241	0.912767	0.48283	2.70021	1.81534	1.88265	1.39748	5
prl	1.44239	0.72947	0.605373	1.71919	2.7177	1.65803	1.52137	3.29252	5
ccs	1.44239	0.790607	1.03115	0.719191	2.7177	1.7298	2.04365	1.64626	5
cobl	1.44239	0.905619	0.628211	0.94231	2.7177	1.87335	1.54565	1.9216	5
atg12	1.45048	0.644003	0.479385	0.500593	2.73299	1.56266	1.39415	1.4148	5
zgc:162964	1.45571	0.526554	0.812626	0.811453	2.74291	1.44048	1.75641	1.75498	5
pomk	1.46445	-0.477675	0.320051	0.738236	2.75958	0.718134	1.24837	1.66814	5
atoh1a	1.4828	-0.351305	0.166161	0.342464	2.79491	0.783875	1.12207	1.26792	5
sbk3	1.50063	0.733431	0.635575	1.00317	2.82966	1.66259	1.55356	2.00439	5
otol1b	1.50874	0.419131	0.256735	0.934373	2.84561	1.33712	1.19477	1.91106	5
gnav1	1.52839	0.790607	0.921306	0.719191	2.88465	1.7298	1.89383	1.64626	5
wnt5b	1.52839	0.790607	0.996459	0.719191	2.88465	1.7298	1.9951	1.64626	5
bmp8a	1.57935	0.749594	0.162897	0.514294	2.98835	1.68132	1.11953	1.42829	5
wdr78	1.63971	0.790607	1.0191	0.719191	3.11603	1.7298	2.02666	1.64626	5
hcst	1.67199	0.704563	0.770902	0.31243	3.18653	1.62965	1.70634	1.2418	5
pdcd2l	1.67614	0.713573	0.630596	0.164804	3.19572	1.63986	1.5482	1.12101	5
sult3st2	1.67661	0.807084	0.296366	0.253877	3.19677	1.74967	1.22805	1.19241	5
dnajb2	1.69554	0.749594	0.565831	0.714711	3.23899	1.68132	1.48024	1.64115	5
tmem185	1.76378	0.704563	0.715231	0.549396	3.39588	1.62965	1.64175	1.46347	5
bricd5	1.79742	0.790607	0.628211	0.719191	3.47599	1.7298	1.54565	1.64626	5
cyp8b2	1.81897	0.790607	0.76168	0.94231	3.52829	1.7298	1.69546	1.9216	5
zgc:101553	1.83208	0.790607	0.628211	0.719191	3.5605	1.7298	1.54565	1.64626	5
il4r.1	1.92714	0.790607	0.76168	0.719191	3.803	1.7298	1.69546	1.64626	5
cyb5d2	1.93207	0.905619	0.628211	0.956158	3.81603	1.87335	1.54565	1.94014	5
ihha	1.95523	0.846543	1.06257	-0.0335412	3.87777	1.79819	2.08865	0.977019	5
zgc:154169	2.17055	0.905619	0.628211	0.719191	4.50193	1.87335	1.54565	1.64626	5
ugt5a5	2.25349	0.534143	0.256735	0.966459	4.76834	1.44808	1.19477	1.95404	5
aqp3a	-0.579135	0.103335	0.236487	0.0655217	0.669365	1.07425	1.17812	1.04646	6
gpatch1	-0.604716	0.0813512	-0.0969623	0.053224	0.657601	1.05801	0.935	1.03758	6
zgc:77262	-0.605517	0.296933	-0.397103	-0.208071	0.657236	1.22853	0.759382	0.865694	6
ik	-0.606312	-0.113486	-0.435624	-0.00222528	0.656874	0.924352	0.739374	0.998459	6
timm13	-0.639516	-0.0373736	-0.465139	-0.380554	0.641928	0.974427	0.724401	0.768142	6
ntn1a	-0.6476	-0.0567448	-0.629766	0.0843031	0.638341	0.961431	0.646281	1.06018	6
eef1a1a	-0.700821	-0.0169354	-0.504708	0.0079136	0.615222	0.98833	0.704803	1.0055	6
notch3	-0.732054	-0.114951	-0.395998	-0.212145	0.602046	0.923414	0.759963	0.863253	6
atp1b2a	-0.736791	-0.182873	-0.353202	-0.546875	0.600073	0.880947	0.782845	0.684501	6
copz2	-0.75001	-0.0789864	0.00437104	-0.528512	0.5946	0.946723	1.00303	0.69327	6
sepw2b	-0.777651	0.222076	0.157307	0.0649596	0.583316	1.16641	1.1152	1.04606	6
kbtbd8	-0.78928	0.394819	-0.0477546	0.353068	0.578633	1.31478	0.967441	1.27727	6
atp6v0b	-0.791343	-0.17415	-0.425637	-0.334594	0.577806	0.88629	0.74451	0.793007	6
lrrn1	-0.811107	-0.160513	-0.470189	-0.413186	0.569944	0.894707	0.72187	0.750963	6
yipf5	-0.813653	0.166358	-0.384202	-0.359929	0.568939	1.12222	0.766203	0.779203	6
ccdc174	-0.836028	0.0787636	-0.106054	0.0874441	0.560184	1.05611	0.929126	1.06249	6
nat9	-0.83912	-0.192938	-0.266888	-0.648152	0.558984	0.874822	0.831111	0.638097	6
zgc:103692	-0.849845	-0.110504	-0.627385	-0.704877	0.554844	0.926265	0.647349	0.613495	6
zgc:77650	-0.879153	-0.122819	-0.0743472	-0.317223	0.543686	0.918391	0.949772	0.802613	6
evlb	-0.908191	-0.167596	-0.401351	-0.468994	0.532853	0.890325	0.757149	0.722468	6
zgc:77058	-0.912776	0.0874936	-0.4	-0.128951	0.531162	1.06252	0.757858	0.914496	6
fam63b	-0.926288	0.0038051	-0.797009	-0.728917	0.52621	1.00264	0.575541	0.603356	6
tex261	-0.932535	0.044146	-0.0869604	-0.348005	0.523937	1.03107	0.941504	0.78567	6
fam96a	-0.933904	-0.437136	0.162607	0.0646925	0.52344	0.738599	1.11931	1.04586	6
bcl2l10	-0.942656	-0.433583	-0.420246	-0.914609	0.520274	0.74042	0.747297	0.530488	6
phyh	-0.94684	-0.516774	-0.270593	-1.04374	0.518767	0.698933	0.828979	0.485067	6
paip1	-0.961683	0.103137	0.0229918	0.0421349	0.513457	1.07411	1.01606	1.02964	6
actn4	-0.962812	-0.269952	-0.0600272	-0.130759	0.513056	0.829347	0.959246	0.913351	6
lig3	-0.96778	-0.230547	-0.336063	-0.518249	0.511292	0.852312	0.7922	0.698219	6
sirt2	-0.977621	-0.063675	0.0876686	0.00103396	0.507816	0.956824	1.06265	1.00072	6
foxg1b	-0.980698	-0.194378	-0.230624	-0.0733058	0.506735	0.87395	0.852266	0.950458	6
slitrk6	-0.986072	-0.320231	-0.602659	-0.544738	0.50485	0.800942	0.658539	0.685516	6
c1d	-0.990874	-0.325755	-0.628194	-0.0717477	0.503173	0.797881	0.646986	0.951485	6
zgc:110333	-1.00264	0.0375205	0.00441043	-0.243746	0.499086	1.02635	1.00306	0.84455	6
chordc1a	-1.00387	-0.443763	-0.117635	-0.856247	0.498659	0.735215	0.921697	0.552388	6
sft2d1	-1.06909	-0.258759	0.180639	-0.137736	0.47662	0.835806	1.13339	0.908945	6
csnk1a1	-1.07114	-0.433405	-0.261161	-0.952983	0.475942	0.740512	0.834416	0.516563	6
prkcba	-1.073	0.591458	-0.580735	-0.510159	0.475331	1.50677	0.668623	0.702145	6
dscr3	-1.09903	-0.239843	-0.53536	-0.587631	0.466832	0.846837	0.689986	0.665435	6
hectd1	-1.09984	-0.432142	-0.768012	0.127283	0.466569	0.741161	0.587226	1.09223	6
elp3	-1.11303	-0.528489	-0.072342	0.060252	0.462322	0.69328	0.951093	1.04265	6
zgc:63972	-1.12018	0.148725	-0.571835	-0.0884189	0.460038	1.10859	0.672761	0.940553	6
ascl1b	-1.12517	-0.445956	-0.370492	-0.430713	0.458448	0.734098	0.773519	0.741895	6
vcanb	-1.13208	0.217463	-0.420326	-0.901922	0.456258	1.16269	0.747256	0.535173	6
foxk1	-1.14856	-0.26628	-0.266719	-0.372709	0.451074	0.831461	0.831208	0.772331	6
six3a	-1.15008	-0.307236	-0.659086	-0.527907	0.450599	0.808189	0.633279	0.69356	6
sncgb	-1.15777	-0.280307	-0.512492	-0.765094	0.448206	0.823416	0.70101	0.588415	6
ddah1	-1.16072	0.318597	-0.537188	-0.112999	0.447291	1.24712	0.689113	0.924664	6
lrata	-1.16107	-0.283445	-0.151117	-1.04243	0.44718	0.821627	0.900553	0.48551	6
scxa	-1.16652	0.336958	-0.291936	0.307838	0.445495	1.26309	0.816805	1.23785	6
vars2	-1.17006	-1.00138	0.0417902	0.0614749	0.444402	0.49952	1.02939	1.04353	6
supv3l1	-1.17842	-0.223024	-0.333602	-0.564435	0.441836	0.856768	0.793553	0.67622	6
egr3	-1.18014	-0.0195268	-0.307135	-1.00277	0.441308	0.986556	0.808245	0.49904	6
bcl2a	-1.18511	-0.31871	-0.579838	-0.722012	0.439791	0.801786	0.669039	0.606251	6
sst3	-1.19079	-0.0871659	0.00736913	-0.958151	0.438063	0.94137	1.00512	0.514716	6
abcg1	-1.20057	-0.0327294	-0.773586	-0.489207	0.435105	0.977569	0.584962	0.712417	6
nfkbie	-1.20423	-0.37859	-0.425737	-0.386158	0.434002	0.769189	0.744458	0.765164	6
appl1	-1.22203	0.00545318	-1.07361	-0.367811	0.428678	1.00379	0.475127	0.774957	6
nfil3	-1.22567	-0.325063	-0.146401	-0.0580559	0.427598	0.798263	0.903501	0.960558	6
zgc:162948	-1.23501	-0.328804	-0.520952	0.296616	0.42484	0.796196	0.696912	1.22826	6
arl4ab	-1.24152	-0.101922	-0.274442	-0.550353	0.422925	0.931791	0.82677	0.682853	6
spsb1	-1.25928	0.232964	-0.281567	-0.928356	0.417754	1.17525	0.822697	0.525457	6
atpaf2	-1.26537	0.14655	-0.370739	-0.491674	0.415994	1.10692	0.773386	0.711199	6
hoxb13a	-1.29584	-0.434381	-0.709739	-0.732834	0.407299	0.740011	0.611431	0.601721	6
ccdc53	-1.35194	-0.254249	-0.147231	0.0723887	0.391764	0.838424	0.902982	1.05146	6
ctdspl2a	-1.37664	-0.0944389	-0.430776	-0.651029	0.385114	0.936636	0.741863	0.636826	6
atoh7	-1.39033	-0.645469	-0.456337	-0.112264	0.381476	0.639285	0.728834	0.925135	6
si:dkey-77f5.3	-1.41801	-0.459905	-0.788693	0.506448	0.374227	0.727034	0.578868	1.42055	6
ftr82	-1.45574	0.126378	-0.371148	-0.195619	0.364569	1.09155	0.773167	0.873198	6
bhlha9	-1.46477	-0.688196	-0.512043	-0.310166	0.362294	0.620629	0.701229	0.806549	6
slco2b1	-1.47124	-0.122067	-0.137189	-0.565132	0.360671	0.91887	0.909289	0.675894	6
leprot	-1.47546	-0.16363	0.00556418	0.123412	0.359618	0.892776	1.00386	1.08931	6
fa2h	-1.48973	-0.313739	-0.231652	-0.401945	0.35608	0.804554	0.851659	0.756837	6
zgc:110712	-1.48984	-0.90414	-0.120703	-0.100686	0.356053	0.534351	0.919739	0.93259	6
prrg4	-1.49867	-0.521323	-0.251416	-0.976231	0.35388	0.696733	0.840071	0.508306	6
nansb	-1.51291	-0.703231	-0.123013	-0.729777	0.350404	0.614195	0.918268	0.602997	6
rtn4r	-1.51768	-0.209697	-0.64034	-0.924796	0.349247	0.864719	0.641562	0.526755	6
grtp1a	-1.51869	-0.345972	-0.602559	-0.494354	0.349002	0.786778	0.658585	0.709879	6
snupn	-1.55415	-0.390162	-0.25449	-0.479396	0.340529	0.763044	0.838284	0.717278	6
si:ch211-241e1.5	-1.56611	0.715518	0.612984	-0.575053	0.337718	1.64207	1.52942	0.671261	6
alg12	-1.62183	0.420489	-0.388094	-0.55714	0.324923	1.33838	0.764138	0.679648	6
ptgr2	-1.6247	-0.132818	-0.607603	-1.43307	0.324277	0.912048	0.656286	0.370342	6
pax2b	-1.63084	0.19755	0.0448059	-0.747301	0.3229	1.14675	1.03154	0.595717	6
si:ch211-185a18.2	-1.6511	-0.131012	0.131238	-1.14564	0.318398	0.91319	1.09523	0.451988	6
rilpl1	-1.68983	0.242272	-0.789986	0.633137	0.309963	1.18285	0.57835	1.55093	6
poll	-1.71838	-0.477438	-0.0952614	-0.701592	0.30389	0.718252	0.936103	0.614893	6
rassf4	-1.72263	-0.0193053	-0.460159	-0.133329	0.302995	0.986708	0.726906	0.911725	6
sh3bgrl2	-1.74161	-0.710637	-0.550282	-0.165309	0.299036	0.61105	0.682886	0.891738	6
morn4	-1.75527	-0.0271883	-0.717497	0.461137	0.296218	0.981331	0.608152	1.37663	6
psme1	-1.78114	0.235906	-0.709141	-0.459497	0.290953	1.17765	0.611684	0.72724	6
gsg1l	-1.79749	-0.209789	-0.482016	-0.853796	0.287676	0.864664	0.715977	0.553327	6
olfml3a	-1.81416	-0.716751	-0.162534	0.130114	0.284371	0.608466	0.893455	1.09438	6
rab4b	-1.97673	-0.373755	-0.716722	-0.74382	0.254065	0.771771	0.608479	0.597156	6
gpd2	1.83208	1.46284	0.628211	0.94231	3.5605	2.7565	1.54565	1.9216	7
gcgb	1.77424	1.26073	0.0181277	1.70081	3.42057	2.39618	1.01264	3.25084	7
ccdc96	1.76711	1.31428	0.707329	0.570835	3.40372	2.48678	1.63278	1.48538	7
scpp5	1.71301	1.36909	0.262722	1.19306	3.27843	2.58307	1.19974	2.28637	7
col8a2	1.6503	1.62535	0.301015	1.65991	3.13899	3.08517	1.23201	3.15996	7
scn12ab	1.64369	0.99466	0.200498	1.03772	3.12463	1.99261	1.14909	2.05298	7
vat1l	1.6136	1.07213	0.659669	0.7967	3.06014	2.10253	1.57972	1.73712	7
lrrc42	1.60881	1.25643	0.132295	1.27564	3.05	2.38903	1.09604	2.42107	7
si:dkey-23c22.6	1.5606	1.30859	0.256735	0.570835	2.94976	2.47699	1.19477	1.48538	7
gng7	1.54133	1.38136	0.617099	1.02837	2.91063	2.60515	1.53379	2.03972	7
fam166b	1.52839	1.29133	0.628211	1.53536	2.88465	2.44753	1.54565	2.89861	7
zgc:112163	1.52671	1.20858	0.750517	1.35834	2.88129	2.3111	1.6824	2.5639	7
sid4	1.51685	1.28694	0.730603	0.301979	2.86166	2.44009	1.65933	1.23283	7
slc30a1b	1.502	1.4436	0.628211	0.719191	2.83235	2.71999	1.54565	1.64626	7
rcan2	1.4902	1.18401	0.76168	1.7863	2.80927	2.27208	1.69546	3.4493	7
uroc1	1.4902	1.21491	0.628211	0.94231	2.80927	2.32126	1.54565	1.9216	7
edc3	1.43008	1.2724	0.921306	0.719191	2.69463	2.41563	1.89383	1.64626	7
glt8d1	1.42518	1.46284	0.628211	1.14762	2.68548	2.7565	1.54565	2.21548	7
si:dkey-48p11.3	1.42506	1.58943	0.721169	1.30968	2.68527	3.00931	1.64852	2.47886	7
cthl	1.39681	1.43441	0.921306	0.94231	2.63318	2.70272	1.89383	1.9216	7
pik3cg	1.37493	1.38314	0.791037	1.32732	2.59355	2.60835	1.73032	2.50936	7
cyb561d2	1.34793	1.04458	0.715231	1.45818	2.54547	2.06276	1.64175	2.74761	7
zgc:110224	1.34353	1.82579	0.256735	1.07388	2.53771	3.545	1.19477	2.10508	7
si:dkey-33i11.3	1.32866	1.67658	0.054036	1.1286	2.51169	3.1967	1.03817	2.18647	7
zgc:162297	1.32351	1.55951	1.08271	0.570835	2.50274	2.94753	2.118	1.48538	7
acbd4	1.31477	1.44867	0.864952	0.839516	2.48763	2.72957	1.82128	1.78945	7
si:ch211-207i20.2	1.30171	1.85792	0.301015	0.839919	2.46521	3.62484	1.23201	1.78995	7
pih1d1	1.30056	1.4436	0.628211	0.719191	2.46324	2.71999	1.54565	1.64626	7
kazald3	1.29311	1.11636	0.508746	1.28055	2.45056	2.168	1.42281	2.42931	7
rtn1b	1.2696	2.28957	0.76168	1.18002	2.41095	4.88911	1.69546	2.26581	7
slc17a5	1.2696	1.21491	0.628211	0.956158	2.41095	2.32126	1.54565	1.94014	7
prep	1.26823	1.83662	0.857053	0.584682	2.40866	3.57171	1.81133	1.49971	7
pygl	1.26107	1.49398	1.0614	0.522307	2.39674	2.81664	2.08696	1.43625	7
lpl	1.22483	1.82826	0.559943	0.415628	2.33728	3.5511	1.47421	1.33388	7
heatr6	1.21729	1.09312	0.545108	0.988826	2.3251	2.13335	1.45913	1.98457	7
tm9sf1	1.21618	1.43185	0.162897	0.963099	2.32331	2.69793	1.11953	1.94949	7
foxg1c	1.21374	1.11132	0.628211	0.719191	2.31937	2.16044	1.54565	1.64626	7
pick1	1.21374	1.92773	0.628211	0.94231	2.31937	3.80455	1.54565	1.9216	7
rorca	1.21374	1.4436	0.628211	1.18002	2.31937	2.71999	1.54565	2.26581	7
tmtc2a	1.21374	1.12281	0.628211	1.48709	2.31937	2.17771	1.54565	2.80324	7
efcab6	1.202	1.5512	1.1014	0.584682	2.30059	2.93062	2.14562	1.49971	7
cx39.9	1.19931	1.98891	0.76168	0.94231	2.2963	3.96936	1.69546	1.9216	7
plek	1.19931	1.60578	0.996459	0.719191	2.2963	3.0436	1.9951	1.64626	7
rhd	1.19931	1.11132	0.628211	1.16818	2.2963	2.16044	1.54565	2.24727	7
zgc:171686	1.19931	1.21491	0.628211	0.956158	2.2963	2.32126	1.54565	1.94014	7
znf330	1.18357	1.33065	1.02063	0.407136	2.27138	2.51517	2.0288	1.32605	7
crygm7	1.17893	2.23577	0.628211	0.719191	2.26408	4.71013	1.54565	1.64626	7
grtp1b	1.17893	1.4436	1.0191	0.94231	2.26408	2.71999	2.02666	1.9216	7
kcnh5a	1.17893	1.2724	0.76168	1.62847	2.26408	2.41563	1.69546	3.09184	7
mtg1	1.17893	1.12281	0.628211	1.71919	2.26408	2.17771	1.54565	3.29252	7
selplg	1.17893	1.4436	0.628211	0.719191	2.26408	2.71999	1.54565	1.64626	7
zgc:101569	1.17893	1.54465	0.628211	0.719191	2.26408	2.91733	1.54565	1.64626	7
zgc:153343	1.15692	1.07213	0.750517	1.44309	2.22981	2.10253	1.6824	2.71903	7
dolk	1.14521	1.4436	0.628211	1.26161	2.21178	2.71999	1.54565	2.39763	7
stoml3a	1.14521	1.29133	0.628211	0.956158	2.21178	2.44753	1.54565	1.94014	7
trabd	1.13052	1.43237	1.1695	0.7967	2.18938	2.69891	2.24934	1.73712	7
zfpm1	1.12163	1.89471	0.589697	0.899087	2.17593	3.71848	1.50493	1.86489	7
opn7c	1.11872	1.92358	0.806188	0.608132	2.17154	3.79363	1.74858	1.52428	7
avd	1.08421	1.21491	0.76168	0.94231	2.12021	2.32126	1.69546	1.9216	7
si:dkey-269i1.4	1.08421	1.29133	0.996459	0.94231	2.12021	2.44753	1.9951	1.9216	7
valopa	1.08421	1.52012	0.628211	0.94231	2.12021	2.86815	1.54565	1.9216	7
foxa3	1.06731	1.69245	0.91249	0.836208	2.09552	3.23205	1.88229	1.78535	7
hs3st2	1.05925	1.78811	0.821261	0.788933	2.08385	3.45363	1.76695	1.7278	7
bcl7ba	1.05236	1.80804	0.441425	1.32607	2.07393	3.50165	1.35794	2.50719	7
nup35	1.04041	1.1739	0.545795	0.754625	2.05681	2.25622	1.45982	1.68719	7
sft2d3	1.00229	1.00187	-0.425575	1.18195	2.00318	2.0026	0.744542	2.26884	7
lim2.2	0.990047	1.51109	0.589697	0.773263	1.98625	2.85025	1.50493	1.70913	7
cnot6b	0.969561	2.15072	0.442119	0.93699	1.95824	4.4405	1.3586	1.91453	7
zp3b	0.964771	1.83885	0.656679	0.682306	1.95175	3.57726	1.57645	1.6047	7
asz1	0.924459	1.47185	0.628211	0.719191	1.89797	2.77378	1.54565	1.64626	7
caprin1b	0.924459	1.11132	0.628211	0.719191	1.89797	2.16044	1.54565	1.64626	7
dkk3a	0.924459	1.2724	0.628211	1.53536	1.89797	2.41563	1.54565	2.89861	7
dnajb13	0.924459	1.43441	0.628211	0.719191	1.89797	2.70272	1.54565	1.64626	7
faah	0.924459	1.11132	0.628211	1.18002	1.89797	2.16044	1.54565	2.26581	7
klhl24a	0.924459	1.38314	0.628211	1.16818	1.89797	2.60835	1.54565	2.24727	7
mmp14b	0.924459	1.54465	0.76168	0.719191	1.89797	2.91733	1.69546	1.64626	7
nanos3	0.924459	1.11132	0.628211	0.719191	1.89797	2.16044	1.54565	1.64626	7
pycrl	0.924459	1.38314	0.76168	0.719191	1.89797	2.60835	1.69546	1.64626	7
snx22	0.924459	1.53378	0.628211	0.719191	1.89797	2.89544	1.54565	1.64626	7
tcf3b	0.924459	1.11132	0.76168	0.94231	1.89797	2.16044	1.69546	1.9216	7
vox	0.924459	1.21491	0.628211	0.94231	1.89797	2.32126	1.54565	1.9216	7
wscd2	0.924459	1.21491	0.76168	0.956158	1.89797	2.32126	1.69546	1.94014	7
zgc:153952	0.924459	1.21491	0.628211	0.956158	1.89797	2.32126	1.54565	1.94014	7
zgc:194336	0.924459	1.21491	0.76168	1.14762	1.89797	2.32126	1.69546	2.21548	7
hexa	0.922588	1.13816	0.503864	0.658803	1.89551	2.20101	1.41801	1.57877	7
adrb2b	0.862838	1.40231	0.61234	1.53578	1.81861	2.64325	1.52874	2.89946	7
zgc:114200	0.827835	1.43237	0.390204	0.890131	1.77502	2.69891	1.31058	1.85334	7
hs1bp3	0.823513	1.28444	-0.115341	1.53595	1.76971	2.43587	0.923164	2.89979	7
b2m	0.80745	1.84736	0.707329	1.34772	1.75012	3.59842	1.63278	2.54509	7
alox5a	0.793106	1.48314	0.904509	0.483852	1.7328	2.79557	1.87191	1.39847	7
cbln10	0.764524	1.74702	0.628211	0.956158	1.69881	3.35664	1.54565	1.94014	7
cd79a	0.764524	1.11132	0.628211	0.94231	1.69881	2.16044	1.54565	1.9216	7
cdca8	0.764524	1.21491	0.76168	0.719191	1.69881	2.32126	1.69546	1.64626	7
cyp4f3	0.764524	1.29133	0.76168	0.719191	1.69881	2.44753	1.69546	1.64626	7
dao.1	0.764524	1.21491	0.76168	0.94231	1.69881	2.32126	1.69546	1.9216	7
dnmt3bb.2	0.764524	1.29133	0.628211	0.719191	1.69881	2.44753	1.54565	1.64626	7
galca	0.764524	1.21491	0.628211	0.94231	1.69881	2.32126	1.54565	1.9216	7
hrh2a	0.764524	1.47185	0.628211	0.719191	1.69881	2.77378	1.54565	1.64626	7
noto	0.764524	1.46284	0.76168	0.979607	1.69881	2.7565	1.69546	1.97193	7
panx1a	0.764524	1.11132	0.628211	0.719191	1.69881	2.16044	1.54565	1.64626	7
pcdh2g13	0.764524	1.52012	0.921306	0.719191	1.69881	2.86815	1.89383	1.64626	7
pkz	0.764524	1.4436	0.628211	0.719191	1.69881	2.71999	1.54565	1.64626	7
plrdgb	0.764524	1.21491	0.628211	0.719191	1.69881	2.32126	1.54565	1.64626	7
rs1b	0.764524	1.11132	0.628211	0.719191	1.69881	2.16044	1.54565	1.64626	7
sctr	0.764524	1.29133	0.628211	0.719191	1.69881	2.44753	1.54565	1.64626	7
shoc2	0.764524	1.4436	0.628211	0.94231	1.69881	2.71999	1.54565	1.9216	7
si:dkey-193b15.5	0.764524	1.11132	0.76168	1.16818	1.69881	2.16044	1.69546	2.24727	7
si:dkey-245p14.4	0.764524	1.21491	0.628211	0.719191	1.69881	2.32126	1.54565	1.64626	7
si:dkey-24p1.1	0.764524	1.11132	0.628211	0.719191	1.69881	2.16044	1.54565	1.64626	7
ss18	0.764524	1.46284	0.628211	1.18002	1.69881	2.7565	1.54565	2.26581	7
ssuh2.2	0.764524	1.11132	0.628211	0.719191	1.69881	2.16044	1.54565	1.64626	7
ssuh2.3	0.764524	1.47185	0.628211	0.719191	1.69881	2.77378	1.54565	1.64626	7
tsnax	0.764524	1.84233	0.628211	0.956158	1.69881	3.58587	1.54565	1.94014	7
ttll3	0.764524	1.52012	0.628211	0.719191	1.69881	2.86815	1.54565	1.64626	7
vamp4	0.764524	1.4436	0.628211	0.719191	1.69881	2.71999	1.54565	1.64626	7
vgll2a	0.764524	1.11132	0.76168	0.94231	1.69881	2.16044	1.69546	1.9216	7
zgc:123238	0.764524	1.4436	0.76168	0.719191	1.69881	2.71999	1.69546	1.64626	7
zgc:171844	0.764524	1.21491	0.628211	0.979607	1.69881	2.32126	1.54565	1.97193	7
zgc:174646	0.764524	1.52012	0.628211	0.719191	1.69881	2.86815	1.54565	1.64626	7
zgc:92137	0.764524	1.21491	0.628211	1.34548	1.69881	2.32126	1.54565	2.54115	7
clcnk	0.764524	1.87064	0.658477	0.487093	1.69881	3.65694	1.57842	1.40162	7
mylk3	0.745613	0.98263	0.738834	1.20569	1.67669	1.97606	1.66883	2.30648	7
zak	0.719305	1.34466	0.631237	0.567043	1.64639	2.5397	1.54889	1.48148	7
sdr39u1	0.700235	1.05717	0.681409	0.96841	1.62477	2.08085	1.6037	1.95668	7
api5	0.698835	1.48124	0.454772	1.03941	1.62319	2.79188	1.37057	2.05538	7
cdc42se1	0.691835	1.93397	0.455813	1.3082	1.61534	3.82104	1.37156	2.47633	7
syce2	0.393049	1.2987	0.659669	1.07388	1.31317	2.46007	1.57972	2.10508	7
gfpt2	0.357763	1.54668	0.624383	1.18921	1.28144	2.92143	1.54155	2.28028	7
ambra1b	0.226522	1.31807	0.667896	0.986063	1.17001	2.49333	1.58875	1.98077	7

## Sheet: Excel Table S4
S4 GO terms of clustered genes differntially expressed in at least one exposure
ID	Term	p_val	adj_pval	genes	gene count	cluster
7601	visual perception	3.5923e-10	6.669e-07	UNC119B GRK7A PRPH2B CRX ZGC:73359 CRYBA2A OPN1LW2 OPN1MW1 CRYGM2D11 GNAT2 ARR3A PDCB RHO OPN1SW2 PDCL PDE6C OPN1SW1	17	1
50953	sensory perception of light stimulus	6.0435e-10	6.669e-07	UNC119B GRK7A PRPH2B CRX ZGC:73359 CRYBA2A OPN1LW2 OPN1MW1 CRYGM2D11 GNAT2 ARR3A PDCB RHO OPN1SW2 PDCL PDE6C OPN1SW1	17	1
9628	response to abiotic stimulus	2.4945e-08	1.8351e-05	GRK7A RCVRNA NGB CHM HSP90AA1.2 HSP90AA1.1 SDCBP2 HSP90B1 HIF1AB APLN OPN1LW2 OPN1MW1 LDHA GNAT2 RCVRN2 RHO PIM1 OPN1SW2 ANXA1B HYOU1 OPN1SW1 GRK1B	22	1
36368	cone photoresponse recovery	4.9509e-07	0.00027316	RCVRN2 GRK7A RCVRNA GRK1B	4	1
6883	cellular sodium ion homeostasis	1.7505e-06	0.00077266	ATP1A3A ATP1A3B ATP6V1AA ATP1A1A.1 ATP1A1A.2	5	1
140352	export from cell	3.9544e-06	0.0014545	SYT5B EXOC3L1 VPS33A SNAP25B RAB10 STX1B ATP1A3A ATP1A3B ANXA1B SDF4 CPLX4A SYT11A ATP1A1A.1 ATP1A1A.2	14	1
33554	cellular response to stress	5.3896e-06	0.0016993	SEL1L ID2A ZGC:92606 DERL2 HSP90AA1.2 HSP90AA1.1 UBE2J1 HSP90B1 HIF1AB HSPD1 PRDX5 SESN3 RUVBL2 SESN1 ANXA1B SEC63 HSPA9 SUPT16H SHFM1 ZGC:175088 XRCC1 UBE4B SMC1A RAD23B UBE2V2 HYOU1 MCM6	27	1
9416	response to light stimulus	6.9384e-06	0.0019141	OPN1LW2 OPN1MW1 GNAT2 RCVRN2 GRK7A RCVRNA RHO PIM1 OPN1SW2 OPN1SW1 GRK1B	11	1
9314	response to radiation	8.8875e-06	0.0020116	OPN1LW2 OPN1MW1 GNAT2 RCVRN2 GRK7A RCVRNA RHO PIM1 OPN1SW2 ANXA1B OPN1SW1 GRK1B	12	1
1902600	proton transmembrane transport	9.1147e-06	0.0020116	ATP1A3A ATP6V1G1 ATP1A3B ATP6V1AA ATP6V0CB ATP1A1A.1 ATP1A1A.2 ATP6V1F	8	1
7600	sensory perception	1.7486e-05	0.0035082	UNC119B GRK7A PRPH2B CRX CHM ZGC:73359 CRYBA2A OPN1LW2 OPN1MW1 CRYGM2D11 GNAT2 ARR3A PDCB RHO OPN1SW2 PDCL PDE6C OPN1SW1	18	1
9583	detection of light stimulus	2.5917e-05	0.0047666	OPN1LW2 OPN1MW1 GNAT2 GRK7A RHO OPN1SW2 OPN1SW1	7	1
30004	cellular monovalent inorganic cation homeostasis	3.1746e-05	0.0053895	RET ATP1A3A ATP1A3B DMXL2 ATP6V1AA ATP1A1A.1 ATP1A1A.2	7	1
30007	cellular potassium ion homeostasis	4.0886e-05	0.0056772	ATP1A3A ATP1A3B ATP1A1A.1 ATP1A1A.2	4	1
36376	sodium ion export across plasma membrane	4.0886e-05	0.0056772	ATP1A3A ATP1A3B ATP1A1A.1 ATP1A1A.2	4	1
55078	sodium ion homeostasis	4.1158e-05	0.0056772	ATP1A3A ATP1A3B ATP6V1AA ATP1A1A.1 ATP1A1A.2	5	1
8104	protein localization	5.9124e-05	0.0076756	UNC119B GDI1 GOSR2 ATP6V1AA CHM TOMM22 HSPD1 SEPT7A NAPBA ANXA1B VPS35 KPNA4 SEC63 RAB1AB ATP6V1F BBS1 RAB5AA YWHAQB NSFA VPS33A PAM16 YWHAG1 ARRDC3B AP2B1 ARRDC3A YWHAQA CACNG2A CACNG2B TM9SF2 RAB10 STX1B ANK2B	32	1
7602	phototransduction	8.1387e-05	0.0095449	OPN1LW2 OPN1MW1 GRK7A RHO OPN1SW2 OPN1SW1	6	1
9581	detection of external stimulus	8.9621e-05	0.0095449	OPN1LW2 OPN1MW1 GNAT2 GRK7A RHO OPN1SW2 CHM OPN1SW1	8	1
9582	detection of abiotic stimulus	8.9621e-05	0.0095449	OPN1LW2 OPN1MW1 GNAT2 GRK7A RHO OPN1SW2 CHM OPN1SW1	8	1
1666	response to hypoxia	9.3707e-05	0.0095449	LDHA NGB HYOU1 SDCBP2 HSP90B1 HIF1AB APLN	7	1
36293	response to decreased oxygen levels	0.00010163	0.0095449	LDHA NGB HYOU1 SDCBP2 HSP90B1 HIF1AB APLN	7	1
7399	nervous system development	0.00010179	0.0095449	RET TRIM71 UNC119B SOX11A RAC3B CALM1A CRX CHM MDKB MSI1 HIF1AB SOX2 DLL4 ATP1A3A STMN1B ATP1A3B GNA12A ANXA1B SOX1B PCDH2AC ATP1A1A.1 REM2 SEC63 PITX3 GPM6AA KALRNB GAS7A NSFA DPYSL5A YWHAG1 SMC1A MARCKSL1B SDCBP2 SNAP25B ACVR2B RAB10 AHI1 PRDM8B SP5L TAL2 CLNS1A NPTNB MARCKSB DLA RBPMS2B SYPB	46	1
50877	nervous system process	0.00010453	0.0095449	UNC119B GABRB2 GRK7A PRPH2B CRX CHM ZGC:73359 CRYBA2A CACNG2A CACNG2B OPN1LW2 OPN1MW1 CRYGM2D11 GNAT2 ARR3A PDCB RHO OPN1SW2 PDCL PDE6C OPN1SW1	21	1
70482	response to oxygen levels	0.0001101	0.0095449	LDHA NGB HYOU1 SDCBP2 HSP90B1 HIF1AB APLN	7	1
60627	regulation of vesicle-mediated transport	0.00011245	0.0095449	SYT5B RAB10 STX1B UNC119B RAB5AA LGALS3B DMXL2 ANXA1B SYT11A RALAA	10	1
48731	system development	0.00015767	0.012888	RET TRIM71 SOX11A OTX1B SUMO3A ID2A CHM MDKB MSI1 HSP90AA1.1 TOMM22 HIF1AB SOX2 STMN1B RUVBL2 PIM1 SDF4 RBP4L SOX1B PCDH2AC ATP1A1A.1 SEC63 ATP1A1A.2 PITX3 KALRNB GPC1A DNAJB1A GNB1A CACYBP DPYSL5A CRYBA2A SMC1A EIF1AXB SDCBP2 SNAP25B OPN1LW2 CRYGM2D11 MAT2AA TMX3 TAL2 CLNS1A PSME3 MARCKSB DLA SOX4B UNC119B RAC3B CALM1A AND1 ROCK1 CRX HSP90B1 DLL4 ATP1A3A ATP1A3B GNA12A PPP1CAB ANXA1B PDE6C REM2 …	81	1
48856	anatomical structure development	0.00016953	0.01326	RET TRIM71 SOX11A ACADVL OTX1B SUMO3A ID2A CHM MDKB MSI1 HSP90AA1.1 SMC3 TOMM22 HIF1AB SOX2 STMN1B RUVBL2 SESN1 PIM1 SDF4 RBP4L SOX1B PCDH2AC LBR RHOAC ATP1A1A.1 SEC63 ATP1A1A.2 PITX3 KALRNB LHFPL2A GPC1A DNAJB1A GNB1A CACYBP DPYSL5A CRYBA2A SMC1A EIF1AXB SDCBP2 SNAP25B OPN1LW2 CRYGM2D11 MAT2AA TMX3 TAL2 CLNS1A PSME3 MARCKSB DLA PFN1 SOX4B UNC119B RAC3B CALM1A AND1 ROCK1 CRX HSP90B1 HSPD1 DLL4 AT…	95	1
7423	sensory organ development	0.00017423	0.01326	SOX11A OTX1B NSFA DNAJB1A CRX CHM CRYBA2A MARCKSL1B HSP90B1 SOX2 AHI1 CRYGM2D11 TMX3 MARCKSB DLA PIM1 PDE6C RBP4L SOX4B ATP1A1A.1 ATP1A1A.2 SYPB PITX3 ATP6V1F	24	1
9449	gamma-aminobutyric acid biosynthetic process	0.00018485	0.013599	GAD2 GAD1B	2	1
140115	export across plasma membrane	0.00020323	0.014468	ATP1A3A ATP1A3B ATP1A1A.1 ATP1A1A.2	4	1
1654	eye development	0.0002281	0.015255	SOX11A OTX1B NSFA DNAJB1A CRX CHM CRYBA2A MARCKSL1B SOX2 CRYGM2D11 TMX3 MARCKSB PIM1 PDE6C RBP4L SOX4B SYPB PITX3 ATP6V1F	19	1
150063	visual system development	0.0002281	0.015255	SOX11A OTX1B NSFA DNAJB1A CRX CHM CRYBA2A MARCKSL1B SOX2 CRYGM2D11 TMX3 MARCKSB PIM1 PDE6C RBP4L SOX4B SYPB PITX3 ATP6V1F	19	1
375	RNA splicing, via transesterification reactions	0.0002677	0.016411	ZGC:66388 AQR PRPF39 CLNS1A ZCRB1 TXNL4A CRNKL1 SRSF1A DDX39AB SNRPA	10	1
377	RNA splicing, via transesterification reactions with bulged adenosine as nucleophile	0.0002677	0.016411	ZGC:66388 AQR PRPF39 CLNS1A ZCRB1 TXNL4A CRNKL1 SRSF1A DDX39AB SNRPA	10	1
398	mRNA splicing, via spliceosome	0.0002677	0.016411	ZGC:66388 AQR PRPF39 CLNS1A ZCRB1 TXNL4A CRNKL1 SRSF1A DDX39AB SNRPA	10	1
55067	monovalent inorganic cation homeostasis	0.00028252	0.016573	RET ATP1A3A ATP1A3B DMXL2 ATP6V1AA ATP1A1A.1 ATP1A1A.2	7	1
70839	metal ion export	0.00028895	0.016573	ATP1A3A ATP1A3B ATP1A1A.1 ATP1A1A.2	4	1
7275	multicellular organism development	0.00029759	0.016573	RET TRIM71 SOX11A OTX1B SUMO3A ID2A CHM MDKB MSI1 HSP90AA1.1 TOMM22 HIF1AB SOX2 STMN1B RUVBL2 SESN1 PIM1 SDF4 RBP4L SOX1B PCDH2AC LBR ATP1A1A.1 SEC63 ATP1A1A.2 PITX3 KALRNB LHFPL2A GPC1A DNAJB1A GNB1A CACYBP DPYSL5A CRYBA2A SMC1A EIF1AXB SDCBP2 SNAP25B OPN1LW2 CRYGM2D11 MAT2AA TMX3 TAL2 CLNS1A PSME3 MARCKSB DLA PFN1 SOX4B UNC119B RAC3B CALM1A AND1 ROCK1 CRX HSP90B1 DLL4 ATP1A3A SBNO1 ATP1A3B GNA1…	88	1
16192	vesicle-mediated transport	0.00030234	0.016573	EXOC3L1 GDI1 GOSR2 CHM SAGA NAPBA ARR3A ANXA1B SDF4 CPLX4A VPS35 SYT11A SH3GL2 SYT5B RAB5AA SLC32A1 NSFA VPS33A ZGC:92912 AP2B1 CACNG2A SNAP25B CACNG2B RAB10 STX1B ELMO2 VAMP2	27	1
32501	multicellular organismal process	0.00030788	0.016573	SOX11A OTX1B MDKB MSI1 TOMM22 SOX2 GNAT2 STMN1B RUVBL2 SESN1 PIM1 RBP4L SOX1B SEC63 PITX3 GPC1A DNAJB1A DPYSL5A ZGC:73359 SDCBP2 SNAP25B TMX3 CLNS1A PSME3 MARCKSB PFN1 UNC119B AND1 HSP90B1 SBNO1 GNA12A ATP6V1F BBS2 HSPA9 BBS1 GPM6AA GAS7A NSFA PRPH2B YWHAG1 MARCKSL1B HOPX AHI1 PRDM8B NPTNB PDCB DMXL2 OPN1SW2 PDCL OPN1SW1 RBPMS2B RET TRIM71 GABRB2 SUMO3A ID2A CHM HSP90AA1.1 HIF1AB SDF4 PCDH2AC LBR…	102	1
48880	sensory system development	0.00031711	0.016663	SOX11A OTX1B NSFA DNAJB1A GNB1A CRX CHM CRYBA2A MARCKSL1B SOX2 CRYGM2D11 TMX3 GNA12A MARCKSB PIM1 PDE6C RBP4L SOX4B SYPB PITX3 ATP6V1F	21	1
15031	protein transport	0.00034164	0.017535	UNC119B RAB5AA GDI1 NSFA VPS33A GOSR2 PAM16 CHM ARRDC3B AP2B1 ARRDC3A CACNG2A TOMM22 HSPD1 CACNG2B RAB10 STX1B NAPBA ANXA1B VPS35 KPNA4 SEC63 RAB1AB	23	1
32479	regulation of type I interferon production	0.0003805	0.018661	TICAM1 PIAS4A HSPD1	3	1
16239	positive regulation of macroautophagy	0.0003805	0.018661	SESN3 SESN1 SCOCB	3	1
10498	proteasomal protein catabolic process	0.00041774	0.019811	TRIM71 PSMC5 RFWD2 KCTD5A ZGC:175088 SEL1L DERL2 SPOPLB UBE4B RAD23B UBE2J1 HSP90B1	12	1
18298	protein-chromophore linkage	0.00043521	0.019811	OPN1LW2 OPN1MW1 RHO OPN1SW2 OPN1SW1	5	1
34613	cellular protein localization	0.0004396	0.019811	BBS1 RAB5AA YWHAQB NSFA VPS33A PAM16 CHM YWHAG1 AP2B1 YWHAQA CACNG2A TOMM22 HSPD1 CACNG2B TM9SF2 RAB10 STX1B SEPT7A NAPBA ANK2B VPS35 KPNA4 SEC63 RAB1AB	24	1
36503	ERAD pathway	0.00044627	0.019811	ZGC:175088 SEL1L DERL2 UBE4B UBE2J1 HSP90B1	6	1
6887	exocytosis	0.00044883	0.019811	SYT5B RAB10 STX1B EXOC3L1 VPS33A SDF4 CPLX4A SYT11A SNAP25B	9	1
6986	response to unfolded protein	0.00048046	0.020791	HSPA9 DERL2 SEC63 THBS4B HSPD1	5	1
70727	cellular macromolecule localization	0.00049537	0.021025	BBS1 RAB5AA YWHAQB NSFA VPS33A PAM16 CHM YWHAG1 AP2B1 YWHAQA CACNG2A TOMM22 HSPD1 CACNG2B TM9SF2 RAB10 STX1B SEPT7A NAPBA ANK2B VPS35 KPNA4 SEC63 RAB1AB	24	1
43161	proteasome-mediated ubiquitin-dependent protein catabolic process	0.00053159	0.022136	TRIM71 PSMC5 RFWD2 KCTD5A ZGC:175088 DERL2 SPOPLB UBE4B RAD23B UBE2J1 HSP90B1	11	1
45184	establishment of protein localization	0.00054317	0.022199	UNC119B RAB5AA GDI1 NSFA VPS33A GOSR2 PAM16 CHM ARRDC3B AP2B1 ARRDC3A CACNG2A TOMM22 HSPD1 CACNG2B RAB10 STX1B NAPBA ANXA1B VPS35 KPNA4 SEC63 RAB1AB	23	1
6906	vesicle fusion	0.00055591	0.022199	STX1B GOSR2 ZGC:92912 SYT11A SNAP25B VAMP2	6	1
6457	protein folding	0.00056327	0.022199	HSPA9 DNAJB1A HSP90AA1.2 HSP90AA1.1 CCT7 PPID HSP90B1 HSPD1	8	1
1901698	response to nitrogen compound	0.00059177	0.022866	RAB10 SESN3 SESN1 ZGC:175088 SEL1L GNAO1B ANXA1B DERL2 UBE4B TICAM1 UBE2J1 HSP90B1	12	1
51049	regulation of transport	0.00060091	0.022866	OAZ1A SYT5B UNC119B SCP2B RAB5AA LGALS3B CACNG2A AZIN1B CACNG2B RAB10 STX1B CACNA1FB DMXL2 MARCKSB ANXA1B CPLX4A SYT11A RALAA	18	1
90174	organelle membrane fusion	0.00063989	0.023332	STX1B GOSR2 ZGC:92912 SYT11A SNAP25B VAMP2	6	1
32940	secretion by cell	0.00063991	0.023332	SYT5B RAB10 STX1B EXOC3L1 VPS33A ANXA1B SDF4 CPLX4A SYT11A SNAP25B	10	1
32502	developmental process	0.00064488	0.023332	RET TRIM71 SOX11A ACADVL OTX1B SUMO3A ID2A CHM MDKB MSI1 HSP90AA1.1 SMC3 TOMM22 HIF1AB SOX2 STMN1B RUVBL2 SESN1 PIM1 SDF4 RBP4L SOX1B PCDH2AC LBR RHOAC ATP1A1A.1 SEC63 ATP1A1A.2 PITX3 KALRNB LHFPL2A GPC1A DNAJB1A GNB1A CACYBP DPYSL5A CRYBA2A SMC1A EIF1AXB SDCBP2 SNAP25B OPN1LW2 CRYGM2D11 MAT2AA TMX3 TAL2 CLNS1A PSME3 MARCKSB DLA PFN1 SOX4B UNC119B RAC3B CALM1A AND1 ROCK1 CRX HSP90B1 HSPD1 DLL4 AT…	95	1
6996	organelle organization	0.00074023	0.02635	ARPC5A CBX1A ARPC1A HSP90AA1.1 SMC3 STMN1B RUVBL2 SETA SYT11A RHOAC RAB1AB SUPT16H PAM16 DYNLL1 ARL3L1 SMC1A SNAP25B STX1B MARCKSB NHP2 ELMO2 MCM6 PFN1 VAMP2 ZGC:65894 RAC3B ROCK1 GOSR2 RPE SUPT4H1 ZGC:92606 HSPD1 SEPT7A GNA12A TP53INP1 ANXA1B DYNLL2B ATP6V1F BBS2 RNF20 BBS1 KDM4B CBX5 GAS7A LIMK2 ZGC:92912 MARCKSL1B AHI1 TOP1L TUBA2 PPP2R2D FAM50A	52	1
45055	regulated exocytosis	0.00078393	0.027462	SYT5B STX1B SDF4 CPLX4A SYT11A SNAP25B	6	1
7417	central nervous system development	0.00081454	0.028089	SOX11A RAC3B CALM1A KALRNB NSFA MDKB MSI1 YWHAG1 SMC1A MARCKSL1B ACVR2B SOX2 DLL4 ATP1A3A PRDM8B SP5L TAL2 ATP1A3B GNA12A MARCKSB DLA ATP1A1A.1 PITX3	23	1
10243	response to organonitrogen compound	0.00087086	0.02914	RAB10 SESN3 SESN1 ZGC:175088 SEL1L GNAO1B ANXA1B DERL2 UBE4B UBE2J1 HSP90B1	11	1
55075	potassium ion homeostasis	0.00089761	0.02914	ATP1A3A ATP1A3B ATP1A1A.1 ATP1A1A.2	4	1
40007	growth	0.00089785	0.02914	SOX2 RET HSPA9 BBS1 PRDX5 CLNS1A GNA12A ANXA1B SMC3 SMC1A SDCBP2 HSPD1	12	1
48589	developmental growth	0.00089785	0.02914	SOX2 RET HSPA9 BBS1 PRDX5 CLNS1A GNA12A ANXA1B SMC3 SMC1A SDCBP2 HSPD1	12	1
9888	tissue development	0.00091559	0.029286	RET TRIM71 SOX11A CALM1A OTX1B AND1 ROCK1 ID2A CHM MDKB HIF1AB SOX2 DLL4 GNA12A ANXA1B RHOAC ATP1A1A.1 PITX3 BBS1 GNB1A MARCKSL1B SDCBP2 ACVR2B TBX18 APLN AHI1 MAT2AA SP5L DMXL2 PPP2R2D MARCKSB DLA PFN1 SOX4B EGFRA THBS4B	36	1
6397	mRNA processing	0.00093685	0.029538	ZGC:66388 AQR RNGTT SUPT4H1 SSU72 ZCRB1 CRNKL1 SRSF1A PRPF39 CLNS1A TXNL4A DDX39AB SNRPA	13	1
31623	receptor internalization	0.0010106	0.030048	ARR3A CACNG2A SAGA CACNG2B	4	1
46903	secretion	0.0010481	0.030048	SYT5B RAB10 STX1B EXOC3L1 VPS33A ANXA1B SDF4 CPLX4A SYT11A SNAP25B	10	1
1901031	regulation of response to reactive oxygen species	0.0010892	0.030048	SESN3 SESN1	2	1
99509	regulation of presynaptic cytosolic calcium ion concentration	0.0010892	0.030048	CALB2B CALB2A	2	1
9448	gamma-aminobutyric acid metabolic process	0.0010892	0.030048	GAD2 GAD1B	2	1
1514	selenocysteine incorporation	0.0010892	0.030048	EEFSEC SEPSECS	2	1
71233	cellular response to leucine	0.0010892	0.030048	SESN3 SESN1	2	1
43201	response to leucine	0.0010892	0.030048	SESN3 SESN1	2	1
6451	translational readthrough	0.0010892	0.030048	EEFSEC SEPSECS	2	1
1900271	regulation of long-term synaptic potentiation	0.0010892	0.030048	CALB2B CALB2A	2	1
1903530	regulation of secretion by cell	0.0011157	0.030399	SYT5B RAB10 STX1B MARCKSB ANXA1B CPLX4A SYT11A RALAA	8	1
8277	regulation of G protein-coupled receptor signaling pathway	0.0011331	0.030498	ARR3A PDCB PDCL SAGA	4	1
65008	regulation of biological quality	0.0011964	0.031813	RET GABRB2 MTPN RAC3B ARPC5A ARPC1A ATP6V1AA CHM HSP90AA1.2 HSP90AA1.1 HK1 ATP1A3A PRDX5 NUCB2A BAG4 ATP1A3B ANXA1B CPLX4A PDE6C GAD1B RHOAC ATP1A1A.1 ATP1A1A.2 SYT5B RAB5AA GLRX3 TXNRD1 CALB2B GAD2 ARL3L1 CACNG2A EIF1AXB SNAP25B SCOCB CALB2A APLN CACNG2B MLLT11 STX1B ZMP:0000000722 CLNS1A DMXL2 PFN1 SYPB	44	1
9584	detection of visible light	0.0012278	0.032259	GNAT2 GRK7A RHO	3	1
61025	membrane fusion	0.0012915	0.033532	STX1B GOSR2 ZGC:92912 SYT11A SNAP25B VAMP2	6	1
71482	cellular response to light stimulus	0.001342	0.034084	OPN1LW2 OPN1MW1 RHO OPN1SW2 OPN1SW1	5	1
6950	response to stress	0.0013644	0.034084	SEL1L ID2A ZGC:92606 DERL2 HSP90AA1.2 HSP90AA1.1 UBE2J1 HSP90B1 HIF1AB HSPD1 LDHA PRDX5 SESN3 RUVBL2 SESN1 ANXA1B RHOAC SEC63 HSPA9 SUPT16H SHFM1 ZGC:175088 NGB XRCC1 UBE4B TICAM1 SMC1A SDCBP2 RAD23B TNRC5 APLN UBE2V2 HYOU1 MCM6 THBS4B	35	1
6836	neurotransmitter transport	0.0013693	0.034084	SYT5B STX1B SLC18A3A SLC32A1 CPLX4A SNAP25B	6	1
51046	regulation of secretion	0.0013745	0.034084	SYT5B RAB10 STX1B MARCKSB ANXA1B CPLX4A SYT11A RALAA	8	1
34976	response to endoplasmic reticulum stress	0.0014995	0.036771	ZGC:175088 SEL1L DERL2 UBE4B SEC63 UBE2J1 HSP90B1	7	1
17157	regulation of exocytosis	0.0015355	0.037241	SYT5B RAB10 STX1B ANXA1B SYT11A RALAA	6	1
90304	nucleic acid metabolic process	0.0017093	0.041005	TRIM71 SUPT4H1 RUVBL2 POLR2F TXNL4A ZGC:66388 DFFB AQR SUPT16H RNGTT SHFM1 SSU72 XRCC1 ZCRB1 SMC1A CRNKL1 RAD23B SRSF1A PNRC2 POLA1 SEPSECS OPN1LW2 PRPF39 QARS TOP1L HNRNPUL1 CLNS1A NHP2 UBE2V2 MCM6 INTS8 RNASEKB DDX39AB SNRPA	34	1
42221	response to chemical	0.0017855	0.041256	TRIM71 SEL1L ID2A DERL2 HSP90AA1.2 HSP90AA1.1 UBE2J1 HSP90B1 HIF1AB HSPD1 PRDX5 NUCB2A GNAT2 SESN3 SESN1 GNAO1B ANXA1B SYT11A SEC63 HSPA9 SYT5B KALRNB LGALS3B ZGC:175088 DPYSL5A UBE4B TICAM1 ACVR2B FOXP2 RAB10 AHI1 TNIP1 NPTNB INPPL1A HYOU1 RBPMS2B TMEM57A THBS4B	38	1
10172	embryonic body morphogenesis	0.001799	0.041256	TRIM71 ATP1A1A.1	2	1
7603	phototransduction, visible light	0.001799	0.041256	GRK7A RHO	2	1
1990253	cellular response to leucine starvation	0.001799	0.041256	SESN3 SESN1	2	1
48284	organelle fusion	0.0018133	0.041256	STX1B GOSR2 ZGC:92912 SYT11A SNAP25B VAMP2	6	1
32879	regulation of localization	0.0018546	0.041767	OAZ1A SYT5B UNC119B SCP2B RAB5AA LGALS3B GPC1A GNB1A CACNG2A AZIN1B HSPD1 CACNG2B DLL4 RAB10 STX1B CACNA1FB DMXL2 MARCKSB ANXA1B CPLX4A INPPL1A SYT11A RBPMS2B RALAA	24	1
30433	ubiquitin-dependent ERAD pathway	0.0019207	0.042389	ZGC:175088 DERL2 UBE4B UBE2J1 HSP90B1	5	1
35966	response to topologically incorrect protein	0.0019207	0.042389	HSPA9 DERL2 SEC63 THBS4B HSPD1	5	1
16071	mRNA metabolic process	0.0021602	0.047204	ZGC:66388 AQR RNGTT SUPT4H1 SSU72 ZCRB1 CRNKL1 SRSF1A PNRC2 PRPF39 CLNS1A TXNL4A DDX39AB SNRPA	14	1
10646	regulation of cell communication	0.0022084	0.047785	SOX11A ID2A SAGA DLL4 SESN3 ARR3A SNX25 SESN1 ANXA1B CPLX4A PIAS4A BBS1 RAB5AA GRK7A LGALS3B GPC1A CALB2B IGFBP5B TICAM1 CACNG2A ITFG2 CALB2A CACNG2B STX1B TNIP1 PDCB DMXL2 MARCKSB DLA PDCL INPPL1A HYOU1 SOX4B GRK1B SYPB	35	1
2011	morphogenesis of an epithelial sheet	0.0022408	0.048014	SOX11A GNA12A PFN1 SOX4B SDCBP2 RHOAC	6	1
33036	macromolecule localization	0.0022857	0.048272	UNC119B GDI1 GOSR2 ATP6V1AA CHM TOMM22 HSPD1 SEPT7A NAPBA ANXA1B VPS35 KPNA4 SEC63 RAB1AB ATP6V1F BBS1 RAB5AA YWHAQB NSFA VPS33A SHFM1 PAM16 YWHAG1 ARRDC3B AP2B1 ARRDC3A YWHAQA CACNG2A CACNG2B TM9SF2 RAB10 STX1B ANK2B	33	1
43112	receptor metabolic process	0.0022966	0.048272	ARR3A CACNG2A SAGA CACNG2B	4	1
23051	regulation of signaling	0.0023529	0.048666	SOX11A ID2A SAGA DLL4 SESN3 ARR3A SNX25 SESN1 ANXA1B CPLX4A PIAS4A BBS1 RAB5AA GRK7A LGALS3B GPC1A CALB2B IGFBP5B TICAM1 CACNG2A ITFG2 CALB2A CACNG2B STX1B TNIP1 PDCB DMXL2 MARCKSB DLA PDCL INPPL1A HYOU1 SOX4B GRK1B SYPB	35	1
9653	anatomical structure morphogenesis	0.0023667	0.048666	RET TRIM71 SOX11A RAC3B CALM1A OTX1B ROCK1 CRX CHM MDKB HSP90AA1.1 HIF1AB SOX2 DLL4 GNA12A PPP1CAB PIM1 SDF4 PDE6C SOX1B LBR RHOAC ATP1A1A.1 ATP1A1A.2 PITX3 BBS2 BBS1 KALRNB GAS7A NSFA DPYSL5A SMC1A SDCBP2 TBX18 APLN AHI1 SP5L CLNS1A PSME3 NPTNB PPP2R2D MARCKSB DLA PFN1 RBPMS2B SOX4B EGFRA	47	1
43010	camera-type eye development	0.0023815	0.048666	SOX11A OTX1B DNAJB1A CHM CRYBA2A MARCKSL1B CRYGM2D11 MARCKSB PIM1 PDE6C RBP4L SOX4B SYPB PITX3 ATP6V1F	15	1
48513	animal organ development	0.002437	0.049344	RET SOX11A OTX1B SUMO3A ID2A CHM MDKB HSP90AA1.1 TOMM22 HIF1AB SOX2 RUVBL2 PIM1 RBP4L ATP1A1A.1 SEC63 ATP1A1A.2 PITX3 KALRNB GPC1A DNAJB1A CACYBP CRYBA2A SMC1A EIF1AXB OPN1LW2 CRYGM2D11 MAT2AA TMX3 TAL2 MARCKSB DLA SOX4B RAC3B CALM1A AND1 ROCK1 CRX HSP90B1 DLL4 ATP1A3A ATP1A3B GNA12A ANXA1B PDE6C ATP6V1F HSPA9 BBS1 NSFA YWHAG1 MARCKSL1B ACVR2B HOPX APLN AHI1 SP5L DMXL2 SYPB	58	1
71478	cellular response to radiation	0.0025007	0.049836	OPN1LW2 OPN1MW1 RHO OPN1SW2 OPN1SW1	5	1
16043	cellular component organization	0.0025065	0.049836	RET GABRB2 ARPC5A CBX1A ARPC1A HSP90AA1.1 SMC3 HIF1AB STMN1B NAPBA RUVBL2 SETA SYT11A RHOAC ATP1A1A.1 SH3GL2 RAB1AB DFFB SUPT16H KALRNB CLDNH KCTD5A PAM16 DPYSL5A DYNLL1 ARL3L1 SMC1A CRNKL1 SDCBP2 SNAP25B STX1B CLNS1A MARCKSB NHP2 ELMO2 MCM6 PFN1 VAMP2 ZGC:65894 MTPN RAC3B ROCK1 GOSR2 RPE SUPT4H1 ZGC:92606 HSPD1 SEPT7A GNA12A TP53INP1 ANXA1B DYNLL2B ATP6V1F BBS2 RNF20 BBS1 GPM6AA KDM4B CBX5 GAS7A…	74	1
6412	translation	1.1546e-64	1.6626e-61	RPL4 RPL32 RPLP1 RPLP0 RPL10A RPS15 EEF1B2 RPS4X RPS14 RPS17 RPS16 RPS19 RPS18 RPL35 RPL38 RPL37 RPS11 RPL39 RPS13 RPS9 RPL21 MRPS24 RPS7 RPL23 RPS5 FAUA RPL13A MRPL47 RPS3A EEF1G RPS8A RPL24 RPL27 RPL26 RPL28 UBA52 EEF1A1L1 RPL12 RPL11 RPL36A ZGC:171772 MRPS30 RPL5B RPL5A RPS15A RPL14 RPS3 EIF4EBP2 RPL15 RPL18 RPL19 RPLP2L RPL35A RPL23A ZGC:114188 GNB2L1 MRPL30 RPS28 RPS29 RPS27.1 RPS20 RPS21 RP…	63	3
43043	peptide biosynthetic process	3.8952e-64	2.8045e-61	RPL4 RPL32 RPLP1 RPLP0 RPL10A RPS15 EEF1B2 RPS4X RPS14 RPS17 RPS16 RPS19 RPS18 RPL35 RPL38 RPL37 RPS11 RPL39 RPS13 RPS9 RPL21 MRPS24 RPS7 RPL23 RPS5 FAUA RPL13A MRPL47 RPS3A EEF1G RPS8A RPL24 RPL27 RPL26 RPL28 UBA52 EEF1A1L1 RPL12 RPL11 RPL36A ZGC:171772 MRPS30 RPL5B RPL5A RPS15A RPL14 RPS3 EIF4EBP2 RPL15 RPL18 RPL19 RPLP2L RPL35A RPL23A ZGC:114188 GNB2L1 MRPL30 RPS28 RPS29 RPS27.1 RPS20 RPS21 RP…	63	3
6518	peptide metabolic process	8.7753e-58	4.2121e-55	RPL4 RPL32 RPLP1 RPLP0 RPL10A RPS15 EEF1B2 RPS4X RPS14 RPS17 RPS16 RPS19 RPS18 RPL35 RPL38 RPL37 RPS11 RPL39 RPS13 RPS9 RPL21 MRPS24 RPS7 RPL23 RPS5 FAUA RPL13A MRPL47 RPS3A EEF1G RPS8A RPL24 RPL27 RPL26 RPL28 UBA52 EEF1A1L1 GSTP1 RPL12 RPL11 RPL36A ZGC:171772 MRPS30 RPL5B RPL5A RPS15A RPL14 RPS3 EIF4EBP2 RPL15 RPL18 RPL19 RPLP2L RPL35A RPL23A ZGC:114188 GNB2L1 MRPL30 RPS28 RPS29 RPS27.1 RPS20 RP…	64	3
43604	amide biosynthetic process	1.6671e-57	6.0016e-55	RPL4 RPL32 RPLP1 RPLP0 RPL10A RPS15 EEF1B2 RPS4X RPS14 RPS17 RPS16 RPS19 RPS18 RPL35 RPL38 RPL37 RPS11 RPL39 RPS13 RPS9 RPL21 MRPS24 RPS7 RPL23 RPS5 FAUA RPL13A MRPL47 RPS3A EEF1G RPS8A RPL24 RPL27 RPL26 RPL28 UBA52 EEF1A1L1 RPL12 RPL11 RPL36A ZGC:171772 MRPS30 RPL5B RPL5A RPS15A RPL14 RPS3 EIF4EBP2 RPL15 RPL18 RPL19 RPLP2L RPL35A RPL23A ZGC:114188 GNB2L1 MRPL30 RPS28 RPS29 RPS27.1 RPS20 RPS21 RP…	63	3
43603	cellular amide metabolic process	3.0524e-49	8.7908e-47	RPL4 RPL32 RPLP1 RPLP0 RPL10A RPS15 EEF1B2 RPS4X RPS14 RPS17 RPS16 RPS19 RPS18 RPL35 RPL38 RPL37 RPS11 RPL39 RPS13 RPS9 RPL21 MRPS24 RPS7 RPL23 RPS5 FAUA RPL13A MRPL47 RPS3A EEF1G RPS8A RPL24 RPL27 RPL26 RPL28 UBA52 EEF1A1L1 GSTP1 RPL12 RPL11 RPL36A ZGC:171772 MRPS30 RPL5B RPL5A RPS15A RPL14 RPS3 EIF4EBP2 RPL15 RPL18 RPL19 RPLP2L RPL35A RPL23A ZGC:114188 GNB2L1 MRPL30 RPS28 SUCLA2 RPS29 RPS27.1 R…	65	3
44271	cellular nitrogen compound biosynthetic process	2.9063e-43	6.9752e-41	RPL4 RPL32 RPLP1 RPLP0 RPL10A RPS15 EEF1B2 RPS4X RPS14 RPS17 RPS16 RPS19 RPS18 RPL35 QDPRA RPL38 RPL37 RPS11 RPL39 RPS13 RPS9 RPL21 MRPS24 RPS7 RPL23 RPS5 FAUA RPL13A MRPL47 RPS3A ATP5F1 APRT ATP5J2 EEF1G RPS8A RPL24 RPL27 RPL26 RPL28 UBA52 EEF1A1L1 RPL12 RPL11 RPL36A ZGC:171772 MRPS30 ATP5G3A RPL5B RPL5A RPS15A ATP5E RPL14 RPS3 EIF4EBP2 RPL15 RPL18 ATPIF1B RPL19 RPLP2L RPL35A RPL23A ZGC:114188 G…	70	3
1901566	organonitrogen compound biosynthetic process	2.3241e-42	4.7811e-40	RPL4 RPL32 RPLP1 RPLP0 RPL10A RPS15 EEF1B2 RPS4X RPS14 RPS17 RPS16 RPS19 RPS18 RPL35 QDPRA RPL38 RPL37 RPS11 RPL39 RPS13 RPS9 RPL21 MRPS24 RPS7 RPL23 RPS5 FAUA RPL13A MRPL47 RPS3A ATP5F1 APRT ATP5J2 EEF1G RPS8A RPL24 RPL27 RPL26 RPL28 UBA52 EEF1A1L1 RPL12 RPN1 RPL11 RPL36A ZGC:171772 MRPS30 ATP5G3A RPL5B RPL5A RPS15A ATP5E RPL14 RPS3 EIF4EBP2 RPL15 RPL18 ATPIF1B RPL19 CKMA RPLP2L RPL35A RPL23A ZG…	74	3
10467	gene expression	3.2816e-37	5.9069e-35	RPL4 RPL32 RPLP1 RPLP0 RPL10A RPL7 RPS15 EEF1B2 RPS4X RPS14 RPL7A SART1 RPS17 RPS16 RPS19 RPS18 RPL35 RPL38 RPL37 AEP1 RPS11 RPL39 RPS13 RPS9 RPL21 MRPS24 RPS7 RPL23 RPS5 FAUA RPL13A MRPL47 RPS3A EEF1G DKC1 RPS8A RPL24 RPL27 RPL26 RPL28 UBA52 SNRPB EEF1A1L1 RBM8A RPL12 RPL11 RPL36A U2AF1 ZGC:171772 MRPS30 RPL5B RPL5A RPS15A ZMAT2 RPL14 RPS3 EIF4EBP2 RPL15 RPL18 RPL19 SF3A2 RPLP2L RPL35A RPL23A ZG…	76	3
34645	cellular macromolecule biosynthetic process	4.0855e-34	6.5368e-32	RPL4 RPL32 RPLP1 RPLP0 RPL10A RPS15 EEF1B2 RPS4X RPS14 RPS17 RPS16 RPS19 RPS18 RPL35 RPL38 RPL37 RPS11 RPL39 RPS13 RPS9 RPL21 MRPS24 RPS7 RPL23 RPS5 FAUA RPL13A MRPL47 RPS3A EEF1G RPS8A RPL24 RPL27 RPL26 RPL28 UBA52 EEF1A1L1 RPL12 RPN1 RPL11 RPL36A ZGC:171772 MRPS30 RPL5B RPL5A RPS15A RPL14 RPS3 EIF4EBP2 RPL15 RPL18 RPL19 RPLP2L RPL35A RPL23A ZGC:114188 GNB2L1 MRPL30 RPS28 RPS29 RPS27.1 RPS20 RPS…	64	3
9059	macromolecule biosynthetic process	6.0312e-34	8.6849e-32	RPL4 RPL32 RPLP1 RPLP0 RPL10A RPS15 EEF1B2 RPS4X RPS14 RPS17 RPS16 RPS19 RPS18 RPL35 RPL38 RPL37 RPS11 RPL39 RPS13 RPS9 RPL21 MRPS24 RPS7 RPL23 RPS5 FAUA RPL13A MRPL47 RPS3A EEF1G RPS8A RPL24 RPL27 RPL26 RPL28 UBA52 EEF1A1L1 RPL12 RPN1 RPL11 RPL36A ZGC:171772 MRPS30 RPL5B RPL5A RPS15A RPL14 RPS3 EIF4EBP2 RPL15 RPL18 RPL19 RPLP2L RPL35A RPL23A ZGC:114188 GNB2L1 MRPL30 RPS28 RPS29 RPS27.1 RPS20 RPS…	64	3
34641	cellular nitrogen compound metabolic process	3.9589e-30	5.1826e-28	RPL4 RPL32 RPLP1 RPLP0 RPL10A ENO3 RPL7 RPS15 EEF1B2 RPS4X RPS14 RPL7A SART1 RPS17 RPS16 RPS19 RPS18 RPL35 QDPRA RPL38 RPL37 RPS11 RPL39 RPS13 RPS9 RPL21 MRPS24 RPS7 RPL23 RPS5 FAUA RPL13A MRPL47 RPS3A ATP5F1 APRT ATP5J2 EEF1G DKC1 RPS8A RPL24 RPL27 RPL26 RPL28 UBA52 GAPDH SNRPB EEF1A1L1 RBM8A GSTP1 RPL12 RPL11 RPL36A U2AF1 ZGC:171772 MRPS30 ATP5G3A RPL5B RPL5A RPS15A ZMAT2 ATP5E RPL14 RPS3 EIF4E…	88	3
44249	cellular biosynthetic process	1.6152e-29	1.9383e-27	RPL4 RPL32 RPLP1 RPLP0 RPL10A RPS15 EEF1B2 RPS4X RPS14 RPS17 RPS16 RPS19 RPS18 RPL35 IP6K2A QDPRA RPL38 RPL37 RPS11 RPL39 RPS13 RPS9 RPL21 MRPS24 RPS7 RPL23 RPS5 FAUA RPL13A MRPL47 RPS3A ATP5F1 APRT ATP5J2 EEF1G RPS8A RPL24 RPL27 RPL26 RPL28 UBA52 EEF1A1L1 RPL12 RPN1 RPL11 RPL36A ZGC:171772 MRPS30 ATP5G3A RPL5B RPL5A RPS15A ATP5E RPL14 RPS3 EIF4EBP2 RPL15 RPL18 ATPIF1B PCK2 RPL19 RPLP2L RPL35A RP…	75	3
1901576	organic substance biosynthetic process	3.0112e-29	3.3355e-27	RPL4 RPL32 RPLP1 RPLP0 RPL10A RPS15 EEF1B2 RPS4X RPS14 RPS17 RPS16 RPS19 RPS18 RPL35 IP6K2A QDPRA RPL38 RPL37 RPS11 RPL39 RPS13 RPS9 RPL21 MRPS24 RPS7 RPL23 RPS5 FAUA RPL13A MRPL47 RPS3A ATP5F1 APRT ATP5J2 EEF1G RPS8A RPL24 RPL27 RPL26 RPL28 UBA52 EEF1A1L1 RPL12 RPN1 RPL11 RPL36A ZGC:171772 MRPS30 ATP5G3A RPL5B RPL5A RPS15A ATP5E RPL14 RPS3 EIF4EBP2 RPL15 RPL18 ATPIF1B PCK2 RPL19 CKMA RPLP2L RPL3…	76	3
9058	biosynthetic process	1.4684e-28	1.5104e-26	RPL4 RPL32 RPLP1 RPLP0 RPL10A RPS15 EEF1B2 RPS4X RPS14 RPS17 RPS16 RPS19 RPS18 RPL35 IP6K2A QDPRA RPL38 RPL37 RPS11 RPL39 RPS13 RPS9 RPL21 MRPS24 RPS7 RPL23 RPS5 FAUA RPL13A MRPL47 RPS3A ATP5F1 APRT ATP5J2 EEF1G RPS8A RPL24 RPL27 RPL26 RPL28 UBA52 EEF1A1L1 RPL12 RPN1 RPL11 RPL36A ZGC:171772 MRPS30 ATP5G3A RPL5B RPL5A RPS15A ATP5E RPL14 RPS3 EIF4EBP2 RPL15 RPL18 ATPIF1B PCK2 RPL19 CKMA RPLP2L RPL3…	76	3
42254	ribosome biogenesis	2.683e-20	2.5756e-18	RPLP0 RPL10A RPL7 RPS15 RPS14 RPL7A SART1 RPL5B RPS16 RPL5A RPS19 RPL14 RPL35 RPS7 RPS5 RPL35A RPL23A GTPBP4 RPS28 DKC1 RPS27.1 RPS8A RPL26 RPS21 MPHOSPH6 PES	26	3
22613	ribonucleoprotein complex biogenesis	2.307e-18	2.0763e-16	RPLP0 RPL10A RPL7 RPS15 RPS14 RPL7A SART1 RPL5B RPS16 RPL5A RPS19 RPL14 RPL35 RPL38 SF3A2 RPS7 RPS5 RPL35A RPL23A GTPBP4 RPS28 DKC1 RPS27.1 RPS8A RPL26 RPS21 MPHOSPH6 PES	28	3
1901564	organonitrogen compound metabolic process	5.8224e-17	4.9319e-15	RPL4 RPL32 RPL10A ENO3 RPS15 EEF1B2 RPS14 RPS17 RPS16 RPS19 RPS18 RPL35 QDPRA RPL38 RPL37 RPS11 RPL39 RPS13 RPS9 RPL21 RPS7 RPL23 RPS5 ATP5J2 RPS8A RPL24 RPL27 RPL26 PPIB RPL28 UBA52 EEF1A1L1 PSMD14 RPN1 ZGC:171772 RPL5B RPL5A ATP5E EIF4EBP2 TCEB1B ATPIF1B RPLP2L GNB2L1 MRPL30 BHMT RPS28 RPS29 PAH RPS20 RPS21 LGMN RPS23 RPLP1 RPLP0 RPS4X PBK PGPEP1 CTSD NLK1 MRPS24 PPIAA MMP2 FAUA RPL13A MRPL47 R…	100	3
44267	cellular protein metabolic process	5.1251e-16	4.1001e-14	RPL4 RPL32 RPLP1 RPLP0 RPL10A RPS15 EEF1B2 RPS4X RPS14 RPS17 RPS16 RPS19 RPS18 PBK RPL35 RPL38 RPL37 RPS11 RPL39 RPS13 NLK1 RPS9 RPL21 MRPS24 RPS7 PPIAA RPL23 RPS5 FAUA RPL13A MRPL47 RPS3A UBE2D1A EEF1G PSMA1 ECRG4B RPS8A RPL24 RPL27 RPL26 PPIB RPL28 UBA52 GAPDH EEF1A1L1 PSMD14 RPL12 RPN1 RPL11 RPL36A ZGC:171772 MRPS30 PSMB6 RPL5B RPL5A PSMB5 RPS15A RPL14 RPS3 EIF4EBP2 TCEB1B RPL15 RPL18 SMYD1A C…	79	3
6807	nitrogen compound metabolic process	2.0858e-15	1.5808e-13	RPL4 RPL32 RPL10A ENO3 RPL7 RPS15 EEF1B2 RPS14 RPS17 RPS16 RPS19 RPS18 RPL35 QDPRA RPL38 RPL37 RPS11 RPL39 RPS13 RPS9 RPL21 RPS7 RPL23 RPS5 ATP5J2 DKC1 RPS8A RPL24 RPL27 RPL26 PPIB RPL28 UBA52 SNRPB EEF1A1L1 PSMD14 RBM8A RPN1 ZGC:171772 RPL5B RPL5A ZMAT2 ATP5E EIF4EBP2 TCEB1B ATPIF1B RPLP2L GNB2L1 MRPL30 BHMT RPS28 RPS29 PAH RPS20 RPS21 LGMN RPS23 RPLP1 RPLP0 RPS4X RPL7A SART1 PBK PGPEP1 CTSD NLK…	112	3
19538	protein metabolic process	2.4807e-15	1.7861e-13	RPL4 RPL32 RPLP1 RPLP0 RPL10A RPS15 EEF1B2 RPS4X RPS14 RPS17 RPS16 RPS19 RPS18 PBK RPL35 RPL38 RPL37 RPS11 PGPEP1 RPL39 CTSD RPS13 NLK1 RPS9 RPL21 MRPS24 RPS7 PPIAA RPL23 RPS5 MMP2 FAUA RPL13A MRPL47 RPS3A UBE2D1A EEF1G PSMA1 ECRG4B RPS8A RPL24 RPL27 RPL26 PPIB RPL28 UBA52 GAPDH EEF1A1L1 PSMD14 RPL12 RPN1 RPL11 RPL36A PLG ZGC:171772 MRPS30 PSMB6 RPL5B RPL5A PSMB5 RPS15A PMELA RPL14 RPS3 EIF4EBP2 …	86	3
44237	cellular metabolic process	1.1944e-13	7.9637e-12	RPL4 RPL32 TXNDC12 RPL10A ENO3 RPL7 RPS15 EEF1B2 RPS14 RPS17 RPS16 RPS19 RPS18 RPL35 QDPRA RPL38 RPL37 RPS11 RPL39 RPS13 RPS9 RPL21 RPS7 RPL23 RPS5 SDHB ATP5J2 DKC1 RPS8A RPL24 RPL27 SUCLG1 GABARAPA RPL26 PPIB RPL28 UBA52 SNRPB EEF1A1L1 PSMD14 RBM8A RPN1 ZGC:171772 RPL5B RPL5A ZMAT2 ATP5E EIF4EBP2 TCEB1B ATPIF1B PCK2 RPLP2L GNB2L1 MRPL30 BHMT RPS28 RPS29 PAH RPS20 RPS21 LGMN RPS23 COX7B RPLP1 RPL…	115	3
8152	metabolic process	1.2167e-13	7.9637e-12	RPL4 RPL32 TXNDC12 RPL10A ENO3 RPL7 RPS15 EEF1B2 RPS14 RPS17 RPS16 RPS19 RPS18 RPL35 QDPRA RPL38 RPL37 AEP1 RPS11 RPL39 RPS13 RPS9 RPL21 RPS7 RPL23 RPS5 SDHB ATP5J2 DKC1 RPS8A RPL24 RPL27 SUCLG1 GABARAPA RPL26 PPIB RPL28 UBA52 SNRPB EEF1A1L1 PSMD14 RBM8A RPN1 TXN ZGC:171772 RPL5B RPL5A ZMAT2 ATP5E EIF4EBP2 TCEB1B ATPIF1B PCK2 RPLP2L GNB2L1 MRPL30 BHMT RPS28 RPS29 PAH RPS20 RPS21 LGMN RPS23 COX7B …	124	3
42273	ribosomal large subunit biogenesis	4.6276e-13	2.8973e-11	RPL7A RPL5B RPL5A RPLP0 RPL14 RPL35 RPL35A RPL23A RPL26 RPL10A RPL7 PES	12	3
43170	macromolecule metabolic process	5.0239e-13	3.0143e-11	RPL4 RPL32 RPL10A RPL7 RPS15 EEF1B2 RPS14 RPS17 RPS16 RPS19 RPS18 RPL35 RPL38 RPL37 AEP1 RPS11 RPL39 RPS13 RPS9 RPL21 RPS7 RPL23 RPS5 DKC1 RPS8A RPL24 RPL27 RPL26 PPIB RPL28 UBA52 SNRPB EEF1A1L1 PSMD14 RBM8A RPN1 ZGC:171772 RPL5B RPL5A ZMAT2 EIF4EBP2 TCEB1B RPLP2L GNB2L1 MRPL30 RPS28 RPS29 RPS20 RPS21 LGMN RPS23 RPLP1 RPLP0 RPS4X RPL7A SART1 PBK PGPEP1 CTSD NLK1 MRPS24 PPIAA MMP2 FAUA RPL13A MRPL…	99	3
44238	primary metabolic process	1.5471e-12	8.9114e-11	RPL4 RPL32 RPL10A ENO3 RPL7 RPS15 EEF1B2 RPS14 RPS17 RPS16 RPS19 RPS18 RPL35 QDPRA RPL38 RPL37 RPS11 RPL39 RPS13 RPS9 RPL21 RPS7 RPL23 RPS5 SDHB ATP5J2 DKC1 RPS8A RPL24 RPL27 SUCLG1 RPL26 PPIB RPL28 UBA52 SNRPB EEF1A1L1 PSMD14 RBM8A RPN1 ZGC:171772 RPL5B RPL5A ZMAT2 ATP5E EIF4EBP2 TCEB1B PCK2 RPLP2L GNB2L1 MRPL30 BHMT RPS28 RPS29 PAH RPS20 RPS21 LGMN RPS23 RPLP1 RPLP0 RPS4X RPL7A SART1 PBK IP6K2A…	112	3
42255	ribosome assembly	2.442e-12	1.3525e-10	RPS15 RPS14 RPL5B RPS28 RPL5A RPS19 RPS27.1 RPS5 RPLP0 RPL23A	10	3
71704	organic substance metabolic process	3.5388e-12	1.8873e-10	RPL4 RPL32 RPL10A ENO3 RPL7 RPS15 EEF1B2 RPS14 RPS17 RPS16 RPS19 RPS18 RPL35 QDPRA RPL38 RPL37 AEP1 RPS11 RPL39 RPS13 RPS9 RPL21 RPS7 RPL23 RPS5 ATP5J2 DKC1 RPS8A RPL24 RPL27 RPL26 PPIB RPL28 UBA52 SNRPB EEF1A1L1 PSMD14 RBM8A RPN1 TXN ZGC:171772 RPL5B RPL5A ZMAT2 ATP5E EIF4EBP2 TCEB1B ATPIF1B PCK2 RPLP2L GNB2L1 MRPL30 BHMT RPS28 RPS29 PAH RPS20 RPS21 LGMN RPS23 RPLP1 RPLP0 RPS4X RPL7A SART1 PBK I…	116	3
44260	cellular macromolecule metabolic process	2.2967e-11	1.1811e-09	RPL4 RPL32 RPLP1 RPLP0 RPL10A RPS15 EEF1B2 RPS4X RPS14 RPS17 RPS16 RPS19 RPS18 PBK RPL35 RPL38 RPL37 RPS11 RPL39 RPS13 NLK1 RPS9 RPL21 MRPS24 RPS7 PPIAA RPL23 RPS5 FAUA RPL13A MRPL47 RPS3A UBE2D1A EEF1G PSMA1 ECRG4B RPS8A RPL24 RPL27 RPL26 PPIB RPL28 UBA52 GAPDH EEF1A1L1 PSMD14 RBM8A RPL12 RPN1 RPL11 RPL36A ZGC:171772 MRPS30 PSMB6 RPL5B RPL5A PSMB5 RPS15A RPL14 RPS3 EIF4EBP2 TCEB1B RPL15 RPL18 SM…	81	3
30218	erythrocyte differentiation	1.288e-10	6.3955e-09	RPLP1 RPL11 RPL35A RPS14 RPS15A RPS19 RPS29 RPS27.1 RPS3 RPL35 RPL27 RPL18 ATPIF1B	13	3
34101	erythrocyte homeostasis	1.4311e-10	6.869e-09	RPLP1 RPL11 RPL35A RPS14 RPS15A RPS19 RPS29 RPS27.1 RPS3 RPL35 RPL27 RPL18 ATPIF1B	13	3
43009	chordate embryonic development	3.6987e-10	1.7181e-08	RPLP2L RPS7 RPLP0 RPL11 RPL36A RPL35A RPS3A RPS15 RPS4X RPS14 FABP3 RPL5A RPS15A RPS19 ARL13B RPS29 RPS8A RPS3 RPL35 RPL24 SMARCA4A RPL38 RPL28 ATPIF1B	24	3
9792	embryo development ending in birth or egg hatching	3.9855e-10	1.7568e-08	RPLP2L RPS7 RPLP0 RPL11 RPL36A RPL35A RPS3A RPS15 RPS4X RPS14 FABP3 RPL5A RPS15A RPS19 ARL13B RPS29 RPS8A RPS3 RPL35 RPL24 SMARCA4A RPL38 RPL28 ATPIF1B	24	3
42274	ribosomal small subunit biogenesis	4.0259e-10	1.7568e-08	RPS15 RPS14 RPS28 RPS16 RPS19 RPS7 RPS27.1 RPS5 RPS8A RPS21	10	3
2262	myeloid cell homeostasis	4.2867e-10	1.8156e-08	RPLP1 RPL11 RPL35A RPS14 RPS15A RPS19 RPS29 RPS27.1 RPS3 RPL35 RPL27 RPL18 ATPIF1B	13	3
6364	rRNA processing	5.1485e-10	2.1183e-08	RPS7 RPL10A RPL7 RPS14 RPL7A SART1 RPS28 RPS16 DKC1 RPS8A RPL35 RPS21 MPHOSPH6 PES	14	3
16072	rRNA metabolic process	9.7264e-10	3.8906e-08	RPS7 RPL10A RPL7 RPS14 RPL7A SART1 RPS28 RPS16 DKC1 RPS8A RPL35 RPS21 MPHOSPH6 PES	14	3
30099	myeloid cell differentiation	1.3426e-09	5.2252e-08	RPLP1 RPL11 SRP54 RPL35A RPS14 RPS15A RPS19 RPS29 RPS27.1 TPMA RPS3 RPL35 RPL27 RPL18 ATPIF1B	15	3
48872	homeostasis of number of cells	2.2752e-09	8.6217e-08	RPLP1 RPL11 RPL35A RPS14 RPS15A RPS19 RPS29 RPS27.1 RPS3 RPL35 RPL27 RPL18 ATPIF1B	13	3
28	ribosomal small subunit assembly	3.2087e-09	1.1847e-07	RPS15 RPS14 RPS28 RPS19 RPS27.1 RPS5	6	3
2181	cytoplasmic translation	3.8144e-09	1.3732e-07	RPS28 RPLP2L RPLP1 RPLP0 RPL24 RPL35A RPL26 RPL15 RPS21	9	3
48856	anatomical structure development	9.6653e-09	3.3946e-07	EVPLA MYLPFB MYLPFA RPLP1 RAC1A RPLP0 SRP54 CALD1A RPL10A RPS15 RPS4X RPS14 TUBA1A RPS19 CCND1 MTBL RPS18 COL1A1A RPL35 RPL38 CTSD CRYGN2 NANOS1 NLK1 MYL13 RPS7 MMP2 RPS3A CHMP4BB ARFGAP1 MYL1 ECRG4B DKC1 SFRP5 CRYGM2D15 RPS8A TPMA RPL24 SMARCA4A RPL27 GABARAPA ALDH7A1 RPL28 ACTA1B NDUFB11 SMYD5 RPL11 ACTN3A TUBA8L3 RPL36A CYT1 RPL5A RPS15A ARL13B EMC3 RPS3 IGF2BP1 RPL18 SMYD1A ATPIF1B PCK2 RPL19…	84	3
22618	ribonucleoprotein complex assembly	1.1788e-08	4.0417e-07	RPS15 RPS14 RPL5B RPS28 RPL5A SF3A2 RPS19 RPS27.1 RPS5 RPLP0 RPL38 RPL23A	12	3
7275	multicellular organism development	1.5806e-08	5.2931e-07	MYLPFB MYLPFA RPLP1 RAC1A RPLP0 SRP54 CALD1A RPL10A RPS15 RPS4X RPS14 TUBA1A RPS19 CCND1 MTBL RPS18 COL1A1A RPL35 RPL38 CTSD CRYGN2 NLK1 MYL13 RPS7 MMP2 RPS3A CHMP4BB ARFGAP1 MYL1 ECRG4B DKC1 SFRP5 CRYGM2D15 RPS8A TPMA RPL24 SMARCA4A RPL27 GABARAPA ALDH7A1 RPL28 ACTA1B NDUFB11 SMYD5 RPL11 TUBA8L3 RPL36A CYT1 RPL5A RPS15A ARL13B EMC3 RPS3 IGF2BP1 RPL18 SMYD1A ATPIF1B PCK2 RPL19 RPLP2L CRYBB1 CRYGM…	79	3
71826	ribonucleoprotein complex subunit organization	1.7419e-08	5.7007e-07	RPS15 RPS14 RPL5B RPS28 RPL5A SF3A2 RPS19 RPS27.1 RPS5 RPLP0 RPL38 RPL23A	12	3
32502	developmental process	2.5044e-08	8.0142e-07	EVPLA MYLPFB MYLPFA RPLP1 RAC1A RPLP0 SRP54 CALD1A RPL10A RPS15 RPS4X RPS14 TUBA1A RPS19 CCND1 MTBL RPS18 COL1A1A RPL35 RPL38 CTSD CRYGN2 NANOS1 NLK1 MYL13 RPS7 MMP2 RPS3A CHMP4BB ARFGAP1 MYL1 ECRG4B DKC1 SFRP5 CRYGM2D15 RPS8A TPMA RPL24 SMARCA4A RPL27 GABARAPA ALDH7A1 RPL28 ACTA1B NDUFB11 SMYD5 RPL11 ACTN3A TUBA8L3 RPL36A CYT1 RPL5A RPS15A ARL13B PMELA EMC3 RPS3 IGF2BP1 RPL18 SMYD1A ATPIF1B PCK2…	85	3
30097	hemopoiesis	4.6032e-08	1.441e-06	RPS7 SMYD5 RPLP1 RPL11 SRP54 RPL35A RPL10A RPS14 RPS15A RPS19 RPS29 DKC1 RPS27.1 TPMA RPS3 RPL35 RPL27 RPL18 ATPIF1B RPL19	20	3
48534	hematopoietic or lymphoid organ development	8.0562e-08	2.4683e-06	RPS7 SMYD5 RPLP1 RPL11 SRP54 RPL35A RPL10A RPS14 RPS15A RPS19 RPS29 DKC1 RPS27.1 TPMA RPS3 RPL35 RPL27 RPL18 ATPIF1B RPL19	20	3
44085	cellular component biogenesis	9.2691e-08	2.7807e-06	RAC1A RPLP0 CALD1A RPL10A RPL7 RPS15 RPS14 RPL7A SART1 RPL5B RPS16 RPL5A RPS19 ARL13B RPL14 RPL35 RPL38 RPL37 SMYD1A ATPIF1B SF3A2 RPS7 RPS5 NEFMA RPL35A RPL23A CHMP4BB TUBB4B PLECA GTPBP4 RPS28 NDUFS7 DKC1 RPS27.1 RPS8A GABARAPA RPL26 RPS21 MPHOSPH6 PES EHD2B	41	3
2520	immune system development	1.073e-07	3.1532e-06	RPS7 SMYD5 RPLP1 RPL11 SRP54 RPL35A RPL10A RPS14 RPS15A RPS19 RPS29 DKC1 RPS27.1 TPMA RPS3 RPL35 RPL27 RPL18 ATPIF1B RPL19	20	3
9060	aerobic respiration	5.2564e-07	1.5139e-05	COX7B NDUFB8 SUCLA2 NDUFS7 ATP5E NDUFC2 SUCLG1 SDHB ATP5J2	9	3
32501	multicellular organismal process	5.6404e-07	1.5926e-05	MYLPFB MYLPFA RPLP1 RAC1A RPLP0 SRP54 CALD1A ATP2A1 RPL10A RPS15 RPS4X RPS14 TUBA1A RPS19 CCND1 MTBL RPS18 COL1A1A RPL35 RPL38 AEP1 CTSD CRYGN2 NANOS1 NLK1 MYL13 RPS7 MMP2 TNNC2 RPS3A CHMP4BB ARFGAP1 MYL1 ECRG4B DKC1 SFRP5 CRYGM2D15 RPS8A TPMA RPL24 SMARCA4A RPL27 GABARAPA ALDH7A1 RPL28 ACTA1B NDUFB11 SMYD5 RPL11 TUBA8L3 RPL36A PLG CYT1 RPL5A RPS15A ARL13B EMC3 RPS3 IGF2BP1 RPL18 SMYD1A ATPIF1B P…	85	3
9790	embryo development	8.6816e-07	2.4041e-05	ACTA1B SMYD5 RAC1A RPLP0 RPL11 RPL36A RPL10A CYT1 RPS15 RPS4X RPS14 RPL5A RPS15A RPS19 ARL13B RPS3 RPL35 RPL38 ATPIF1B RPLP2L RPS7 RPL35A RPS3A GNB2L1 FABP3 RPS29 SFRP5 RPS8A RPL24 SMARCA4A RPL28	31	3
34470	ncRNA processing	1.1012e-06	2.9919e-05	RPS7 RPL10A RPL7 RPS14 RPL7A SART1 RPS28 RPS16 DKC1 RPS8A RPL35 RPS21 MPHOSPH6 PES	14	3
48513	animal organ development	1.2056e-06	3.215e-05	MYLPFB MYLPFA RPLP1 SRP54 RPL10A RPS4X RPS14 RPS19 CCND1 COL1A1A RPL35 CTSD CRYGN2 MYL13 RPS7 MMP2 MYL1 DKC1 SFRP5 CRYGM2D15 TPMA SMARCA4A RPL27 GABARAPA ALDH7A1 ACTA1B NDUFB11 SMYD5 RPL11 RPS15A ARL13B EMC3 RPS3 IGF2BP1 RPL18 SMYD1A ATPIF1B PCK2 RPL19 CRYBB1 CRYGM2D3 CRYGM2D2 RPL35A RPL23A CRYGM2D7 PLECA CRYGM2D8 BHMT MARCKSL1A FABP3 RPS29 CRYGM2D1 RPS27.1 PES	54	3
71840	cellular component organization or biogenesis	2.0321e-06	5.3203e-05	EVPLA COL5A2A RAC1A RPLP0 CALD1A RPL10A RPL7 RPS15 RPS14 TUBA1C RPL7A SART1 TUBA1B RPS16 TUBA1A RPS19 COL1A1A COTL1 RPL35 RPL38 RPL37 SI:DKEY-152P16.6 RPS7 RPS5 MMP2 NEFMA CHMP4BB ATAD3B GTPBP4 TUBB2B NDUFS7 DKC1 RPS8A TPMA SMARCA4A GABARAPA RPL26 GAPDH ACTN3A TUBA8L3 TUBA8L2 RPL5B RPL5A ARL13B PMELA EMC3 RPL14 SMYD1A ATPIF1B SF3A2 RPL35A RPL23A TUBB4B PLECA MARCKSL1A RPS28 ARPC3 RPS27.1 TUBA8L4 …	68	3
45333	cellular respiration	2.1008e-06	5.4021e-05	COX7B NDUFB8 SUCLA2 NDUFS7 ATP5E NDUFC2 SUCLG1 SDHB ATP5J2	9	3
6414	translational elongation	3.1302e-06	7.9078e-05	EEF1B2 EEF1G EEF1A1L1 RPLP2L RPLP1 GNB2L1	6	3
43010	camera-type eye development	3.281e-06	8.1459e-05	CRYGN2 CRYBB1 MMP2 CRYGM2D3 CRYGM2D2 CRYGM2D7 CRYGM2D8 MARCKSL1A CCND1 SFRP5 CRYGM2D1 CRYGM2D15 EMC3 IGF2BP1 SMARCA4A ALDH7A1 CTSD	17	3
48731	system development	3.56e-06	8.6889e-05	MYLPFB MYLPFA RPLP1 RAC1A SRP54 CALD1A RPL10A RPS4X RPS14 TUBA1A RPS19 CCND1 MTBL COL1A1A RPL35 CTSD CRYGN2 NLK1 MYL13 RPS7 MMP2 ARFGAP1 MYL1 ECRG4B DKC1 SFRP5 CRYGM2D15 TPMA SMARCA4A RPL27 GABARAPA ALDH7A1 ACTA1B NDUFB11 SMYD5 RPL11 TUBA8L3 RPS15A ARL13B EMC3 RPS3 IGF2BP1 RPL18 SMYD1A ATPIF1B PCK2 RPL19 CRYBB1 CRYGM2D3 CRYGM2D2 RPL35A RPL23A CRYGM2D7 PLECA GNB2L1 CRYGM2D8 BHMT MARCKSL1A FABP3 RP…	66	3
470	maturation of LSU-rRNA	7.3109e-06	0.00017546	RPL7A RPL35 RPL10A RPL7 PES	5	3
46034	ATP metabolic process	8.486e-06	0.00020033	ATP5G3A COX7B NDUFB8 ATP5E NDUFC2 ATP5F1 ENO3 GAPDH ATP5J2	9	3
6091	generation of precursor metabolites and energy	9.6898e-06	0.00022505	COX7B NDUFB8 SUCLA2 NDUFS7 ATP5E NDUFC2 SUCLG1 ENO3 SDHB GAPDH ATP5J2	11	3
27	ribosomal large subunit assembly	1.3221e-05	0.0003022	RPL5B RPL5A RPLP0 RPL23A	4	3
2088	lens development in camera-type eye	1.3595e-05	0.00030588	CRYGN2 CRYGM2D1 CRYBB1 CRYGM2D15 CRYGM2D3 CRYGM2D2 CRYGM2D7 CRYGM2D8	8	3
34660	ncRNA metabolic process	1.6392e-05	0.00036315	RPS7 RPL10A RPL7 RPS14 RPL7A SART1 RPS28 RPS16 DKC1 RPS8A RPL35 RPS21 MPHOSPH6 PES	14	3
15980	energy derivation by oxidation of organic compounds	1.9129e-05	0.00041736	COX7B NDUFB8 SUCLA2 NDUFS7 ATP5E NDUFC2 SUCLG1 SDHB ATP5J2	9	3
140694	non-membrane-bounded organelle assembly	2.2511e-05	0.00048245	RPS15 RPS14 RPL5B RPS28 RPL5A RPS19 RPS27.1 RPS5 RPLP0 RPL23A SMYD1A	11	3
150063	visual system development	2.3118e-05	0.00048245	CRYGN2 CRYBB1 MMP2 CRYGM2D3 CRYGM2D2 CRYGM2D7 CRYGM2D8 MARCKSL1A CCND1 SFRP5 CRYGM2D1 CRYGM2D15 EMC3 IGF2BP1 SMARCA4A ALDH7A1 CTSD	17	3
1654	eye development	2.3118e-05	0.00048245	CRYGN2 CRYBB1 MMP2 CRYGM2D3 CRYGM2D2 CRYGM2D7 CRYGM2D8 MARCKSL1A CCND1 SFRP5 CRYGM2D1 CRYGM2D15 EMC3 IGF2BP1 SMARCA4A ALDH7A1 CTSD	17	3
6396	RNA processing	3.0844e-05	0.0006345	SF3A2 RPS7 RBM8A U2AF1 RPL10A RPL7 RPS14 RPL7A SART1 RPS28 RPS16 ZMAT2 DKC1 RPS8A RPL35 RPS21 MPHOSPH6 PES SNRPB	19	3
15985	energy coupled proton transport, down electrochemical gradient	7.2719e-05	0.0014544	ATP5G3A ATP5E ATP5F1 ATP5J2	4	3
15986	ATP synthesis coupled proton transport	7.2719e-05	0.0014544	ATP5G3A ATP5E ATP5F1 ATP5J2	4	3
61515	myeloid cell development	7.4459e-05	0.0014688	RPS14 RPS19 RPS29 RPL11 TPMA RPL18	6	3
30490	maturation of SSU-rRNA	8.2181e-05	0.0015992	RPS14 RPS28 RPS16 RPS8A RPS21	5	3
48821	erythrocyte development	0.00012203	0.002343	RPS14 RPS19 RPS29 RPL11 RPL18	5	3
34622	cellular protein-containing complex assembly	0.00015459	0.0029286	SF3A2 RPS5 RPLP0 RPL23A RPS15 RPS14 RPL5B RPS28 RPL5A RPS19 NDUFS7 RPS27.1 RPL38 RPL37 SMYD1A	15	3
6754	ATP biosynthetic process	0.0001566	0.0029286	ATP5G3A ATP5E ATP5F1 ATP5J2	4	3
48880	sensory system development	0.00020776	0.0038355	CRYGN2 CRYBB1 MMP2 CRYGM2D3 CRYGM2D2 CRYGM2D7 CRYGM2D8 MARCKSL1A CCND1 SFRP5 CRYGM2D1 CRYGM2D15 EMC3 IGF2BP1 SMARCA4A ALDH7A1 CTSD	17	3
6996	organelle organization	0.00021409	0.0039024	EVPLA RAC1A RPLP0 ACTN3A TUBA8L3 TUBA8L2 CALD1A RPS15 RPS14 TUBA1C RPL5B TUBA1B RPL5A TUBA1A RPS19 ARL13B PMELA EMC3 RPL37 SMYD1A SI:DKEY-152P16.6 RPS5 NEFMA RPL23A CHMP4BB TUBB4B ATAD3B PLECA MARCKSL1A RPS28 TUBB2B NDUFS7 ARPC3 RPS27.1 TPMA TUBA8L4 ANP32E SMARCA4A GABARAPA GAPDH EHD2B	41	3
462	maturation of SSU-rRNA from tricistronic rRNA transcript (SSU-rRNA, 5.8S rRNA, LSU-rRNA)	0.00023187	0.0041736	RPS14 RPS16 RPS8A RPS21	4	3
14819	regulation of skeletal muscle contraction	0.00026825	0.004769	CASQ1A ATP2A1	2	3
48771	tissue remodeling	0.00028554	0.0050143	COL1A1A MMP2 PLG	3	3
7601	visual perception	0.0002907	0.0050435	CRYGN2 CRYGM2D1 CRYBB1 CRYGM2D15 CRYGM2D3 CRYGM2D2 CRYGM2D7 CRYGM2D8	8	3
463	maturation of LSU-rRNA from tricistronic rRNA transcript (SSU-rRNA, 5.8S rRNA, LSU-rRNA)	0.00035442	0.0060758	RPL35 RPL7 PES	3	3
50953	sensory perception of light stimulus	0.00036412	0.0061687	CRYGN2 CRYGM2D1 CRYBB1 CRYGM2D15 CRYGM2D3 CRYGM2D2 CRYGM2D7 CRYGM2D8	8	3
70925	organelle assembly	0.00040679	0.0068114	RPS5 RPLP0 RPL23A CHMP4BB TUBB4B RPS15 RPS14 RPL5B RPS28 RPL5A RPS19 ARL13B RPS27.1 GABARAPA SMYD1A EHD2B	16	3
6119	oxidative phosphorylation	0.0004137	0.0068474	COX7B NDUFB8 ATP5E NDUFC2 ATP5J2	5	3
42541	hemoglobin biosynthetic process	0.0005223	0.0085468	RPS19 RPL11 RPL10A	3	3
7010	cytoskeleton organization	0.00060511	0.009665	EVPLA SI:DKEY-152P16.6 RAC1A NEFMA ACTN3A TUBA8L3 TUBA8L2 CALD1A TUBB4B PLECA TUBA1C MARCKSL1A TUBA1B TUBB2B TUBA1A ARPC3 TPMA TUBA8L4 GAPDH SMYD1A EHD2B	21	3
9145	purine nucleoside triphosphate biosynthetic process	0.00061077	0.009665	ATP5G3A ATP5E ATP5F1 ATP5J2	4	3
9206	purine ribonucleoside triphosphate biosynthetic process	0.00061077	0.009665	ATP5G3A ATP5E ATP5F1 ATP5J2	4	3
20027	hemoglobin metabolic process	0.00062239	0.0097417	RPS19 RPL11 RPL10A	3	3
65003	protein-containing complex assembly	0.00063688	0.0098614	SF3A2 RPS5 RPLP0 RPL23A RPS15 RPS14 RPL5B RPS28 RPL5A RPS19 NDUFS7 RPS27.1 RPL38 RPL37 SMYD1A ATPIF1B	16	3
278	mitotic cell cycle	0.00069902	0.010708	TUBA1C TUBA1B TUBB2B TUBA1A CCND1 CCNG1 TUBA8L4 TUBA8L3 TUBA8L2 CHMP4BB TUBB4B	11	3
1902600	proton transmembrane transport	0.00079208	0.012006	ATP5G3A NDUFS7 ATP5E ATP5F1 ATP5J2	5	3
3012	muscle system process	0.0008575	0.012862	MYL13 TNNI2B.2 TNNC2 TPMA CALD1A ATP2A1	6	3
9205	purine ribonucleoside triphosphate metabolic process	0.00087236	0.012951	ATP5G3A ATP5E ATP5F1 ATP5J2	4	3
42776	mitochondrial ATP synthesis coupled proton transport	0.000883	0.012975	ATP5E ATP5J2	2	3
61061	muscle structure development	0.0010171	0.014795	ACTA1B MYLPFB MYL13 MYLPFA MYL1 RAC1A ACTN3A TGFBI CTSD PLECA SMYD1A	11	3
43933	protein-containing complex subunit organization	0.0010772	0.015467	SF3A2 RPS5 RPLP0 RPL23A RPS15 RPS14 RPL5B RPS28 RPL5A RPS19 NDUFS7 RPS27.1 ANP32E RPL38 RPL37 SMYD1A ATPIF1B	17	3
14706	striated muscle tissue development	0.0010848	0.015467	ACTA1B MYLPFB MYL13 MYLPFA MYL1 SMARCA4A PLECA SMYD1A	8	3
7423	sensory organ development	0.0012389	0.01749	CRYGN2 CRYBB1 MMP2 CRYGM2D3 CRYGM2D2 CRYGM2D7 CRYGM2D8 MARCKSL1A CCND1 SFRP5 CRYGM2D1 CRYGM2D15 EMC3 IGF2BP1 SMARCA4A ALDH7A1 CTSD	17	3
42592	homeostatic process	0.0012923	0.017714	RPLP1 RPL11 RPL35A ATP2A1 TXN RPS14 RPS15A RPS19 CCND1 RPS29 RPS27.1 EMC3 RPS3 RPL35 RPL27 RPL18 ATPIF1B PCK2	18	3
9144	purine nucleoside triphosphate metabolic process	0.0012994	0.017714	ATP5G3A ATP5E ATP5F1 ATP5J2	4	3
9201	ribonucleoside triphosphate biosynthetic process	0.0012994	0.017714	ATP5G3A ATP5E ATP5F1 ATP5J2	4	3
21634	optic nerve formation	0.0013162	0.017714	TUBA1A SMARCA4A	2	3
7519	skeletal muscle tissue development	0.0013162	0.017714	ACTA1B MYLPFB MYLPFA MYL1 PLECA SMYD1A	6	3
60537	muscle tissue development	0.0013307	0.017743	ACTA1B MYLPFB MYL13 MYLPFA MYL1 SMARCA4A PLECA SMYD1A	8	3
9199	ribonucleoside triphosphate metabolic process	0.0017324	0.022887	ATP5G3A ATP5E ATP5F1 ATP5J2	4	3
6417	regulation of translation	0.0017735	0.023217	NANOS1 RPS9 RBM8A RPS3 IGF2BP1 EIF4EBP2 RPL13A	7	3
60538	skeletal muscle organ development	0.0020908	0.027124	ACTA1B MYLPFB MYLPFA MYL1 PLECA SMYD1A	6	3
7517	muscle organ development	0.0021979	0.028009	ACTA1B MYLPFB MYL13 MYLPFA MYL1 PLECA SMYD1A	7	3
34248	regulation of cellular amide metabolic process	0.0021979	0.028009	NANOS1 RPS9 RBM8A RPS3 IGF2BP1 EIF4EBP2 RPL13A	7	3
21631	optic nerve morphogenesis	0.0024262	0.030647	TUBA1A SMARCA4A	2	3
9142	nucleoside triphosphate biosynthetic process	0.0027148	0.033793	ATP5G3A ATP5E ATP5F1 ATP5J2	4	3
9150	purine ribonucleotide metabolic process	0.0027222	0.033793	ATP5G3A SUCLA2 ATP5E ATP5F1 ENO3 GAPDH APRT ATP5J2	8	3
45880	positive regulation of smoothened signaling pathway	0.0031	0.037568	MYCBP IP6K2A	2	3
45103	intermediate filament-based process	0.0031306	0.037568	EVPLA NEFMA PLECA	3	3
45104	intermediate filament cytoskeleton organization	0.0031306	0.037568	EVPLA NEFMA PLECA	3	3
460	maturation of 5.8S rRNA	0.0031306	0.037568	RPS21 MPHOSPH6 PES	3	3
6163	purine nucleotide metabolic process	0.0039693	0.047238	ATP5G3A SUCLA2 ATP5E ATP5F1 ENO3 GAPDH APRT ATP5J2	8	3
8152	metabolic process	3.5413e-07	0.00067424	HBBE2 TP53RK COX6A1 TM7SF2 DHRS13A.2 CAPN9 KDR NBN ZGC:136908 AP5S1 APOBEC2A GAMT SI:DKEY-51E6.1 LIG1 NGDN AARSD1 ATG12 SULT2ST2 CFD NOTUM1B HBAE3 YTHDC1 NFE2L2B WDR61 TRMT2B TAF5L ACAT1 MOGAT3B EBP SRSF5A PCYT1AA UAP1L1 RRS1 CYC1 ZGC:171480 EPHX1 UBE2G1A AGXTA DHCR24 EIF6 TSPAN5B PEMT IHHA BLMH FBXL5 SAE1 FARSB EIF4E3 SI:DKEY-15F17.8 DDX47 HEXB MRPS11 ZGC:136826 PRSS60.2 AK7B MRPL37 WDR46 DUSP16…	123	4
44238	primary metabolic process	6.9437e-07	0.00067424	TP53RK TM7SF2 DHRS13A.2 CAPN9 KDR NBN ZGC:136908 AP5S1 APOBEC2A SI:DKEY-51E6.1 LIG1 NGDN AARSD1 ATG12 CFD NOTUM1B YTHDC1 NFE2L2B WDR61 TRMT2B TAF5L ACAT1 MOGAT3B EBP SRSF5A PCYT1AA UAP1L1 RRS1 ZGC:171480 EPHX1 UBE2G1A AGXTA DHCR24 EIF6 TSPAN5B PEMT IHHA BLMH FBXL5 SAE1 FARSB EIF4E3 SI:DKEY-15F17.8 DDX47 HEXB MRPS11 ZGC:136826 PRSS60.2 AK7B MRPL37 WDR46 DUSP16 SI:DKEY-3H3.3 FTCD CRY-DASH SERP1 ZC3…	111	4
1901360	organic cyclic compound metabolic process	6.065e-06	0.0030991	TP53RK PAPSS2A RNMT YTHDC1 DDX47 MRPS11 NFE2L2B WDR61 TRMT2B AK7B LIN9 WDR46 FTCD TM7SF2 NT5E EBP SRSF5A CRY-DASH ZC3H7A ELOVL7B TOP1MT UAP1L1 RRS1 ZGC:101553 RRP36 NBN AP5S1 APOBEC2A LIN52 ADKB PKLR LIG1 NIFK NGDN EPHX1 APEX2 DHCR24 AARSD1 DCK CYP8B2 TSN XAB2 PNP5A EIF6 DCT TET3 FARSB	47	4
71704	organic substance metabolic process	6.3833e-06	0.0030991	TP53RK TM7SF2 DHRS13A.2 CAPN9 KDR NBN ZGC:136908 AP5S1 APOBEC2A GAMT SI:DKEY-51E6.1 LIG1 NGDN AARSD1 ATG12 CFD NOTUM1B YTHDC1 NFE2L2B WDR61 TRMT2B TAF5L ACAT1 MOGAT3B EBP SRSF5A PCYT1AA UAP1L1 RRS1 ZGC:171480 EPHX1 UBE2G1A AGXTA DHCR24 EIF6 TSPAN5B PEMT IHHA BLMH FBXL5 SAE1 FARSB EIF4E3 SI:DKEY-15F17.8 DDX47 HEXB MRPS11 ZGC:136826 PRSS60.2 AK7B MRPL37 WDR46 DUSP16 SI:DKEY-3H3.3 FTCD SI:CH211-212D…	113	4
44237	cellular metabolic process	2.0323e-05	0.0078935	HBBE2 TP53RK COX6A1 DHRS13A.2 KDR NBN ZGC:136908 AP5S1 APOBEC2A GAMT SI:DKEY-51E6.1 LIG1 NGDN AARSD1 ATG12 SULT2ST2 NOTUM1B HBAE3 YTHDC1 WDR61 TRMT2B TAF5L ACAT1 MOGAT3B SRSF5A PCYT1AA UAP1L1 RRS1 CYC1 ZGC:171480 EPHX1 UBE2G1A AGXTA EIF6 PEMT BLMH FBXL5 SAE1 FARSB EIF4E3 SI:DKEY-15F17.8 DDX47 HEXB MRPS11 ZGC:136826 AK7B MRPL37 WDR46 DUSP16 SI:DKEY-3H3.3 FTCD SI:CH211-212D10.2 CRY-DASH SERP1 SULT3…	106	4
462	maturation of SSU-rRNA from tricistronic rRNA transcript (SSU-rRNA, 5.8S rRNA, LSU-rRNA)	2.723e-05	0.0088135	MRPS11 NGDN RRS1 RRP36 WDR46	5	4
6725	cellular aromatic compound metabolic process	7.0765e-05	0.018442	TP53RK PAPSS2A RNMT YTHDC1 DDX47 MRPS11 WDR61 TRMT2B AK7B LIN9 WDR46 FTCD NT5E SRSF5A CRY-DASH ZC3H7A ELOVL7B TOP1MT UAP1L1 RRS1 ZGC:101553 RRP36 NBN AP5S1 APOBEC2A LIN52 ADKB PKLR LIG1 NIFK NGDN EPHX1 APEX2 AARSD1 DCK TSN XAB2 PNP5A EIF6 DCT TET3 FARSB	42	4
42274	ribosomal small subunit biogenesis	7.5972e-05	0.018442	MRPS11 ZGC:136826 NGDN RRS1 RRP36 WDR46	6	4
35239	tube morphogenesis	9.0514e-05	0.019531	WNT5B SDC2 HEXB ACKR3B MYH11A COBL PRCP PDCD2L FGF1A PRP BMP4 PDCL3 WNT11R BMPER KDR HAS2 CXCR4A APOBEC2A HOXD4A	19	4
46483	heterocycle metabolic process	0.00011389	0.020407	TP53RK PAPSS2A RNMT YTHDC1 DDX47 MRPS11 WDR61 TRMT2B AK7B LIN9 WDR46 FTCD NT5E SRSF5A CRY-DASH ZC3H7A ELOVL7B TOP1MT UAP1L1 RRS1 ZGC:101553 RRP36 NBN AP5S1 APOBEC2A LIN52 ADKB PKLR LIG1 NIFK NGDN EPHX1 APEX2 AARSD1 DCK TSN XAB2 PNP5A EIF6 TET3 FARSB	41	4
34641	cellular nitrogen compound metabolic process	0.00011559	0.020407	EIF4E3 TP53RK SGMS1 PAPSS2A RNMT YTHDC1 DDX47 HEXB MRPS11 ZGC:136826 WDR61 TRMT2B AK7B MRPL37 LIN9 WDR46 FTCD NT5E SRSF5A CRY-DASH PDF ZC3H7A ELOVL7B TOP1MT UAP1L1 RRS1 ZGC:101553 RRP36 NBN AP5S1 APOBEC2A LIN52 ADKB PKLR LIG1 NIFK ZGC:171480 NGDN APEX2 AARSD1 DCK TSN SPCS3 XAB2 PNP5A EIF6 TET3 FARSB	48	4
1568	blood vessel development	0.0001327	0.021475	TWSG1A WNT5B SDC2 HEXB ACKR3B PRCP PDCD2L FGF1A PRP PDCL3 BMPER KDR HAS2 CXCR4A HOXD4A	15	4
6139	nucleobase-containing compound metabolic process	0.00015198	0.022704	TP53RK PAPSS2A RNMT YTHDC1 DDX47 MRPS11 WDR61 TRMT2B AK7B LIN9 WDR46 NT5E SRSF5A CRY-DASH ZC3H7A ELOVL7B TOP1MT UAP1L1 RRS1 ZGC:101553 RRP36 NBN AP5S1 APOBEC2A LIN52 ADKB PKLR LIG1 NIFK NGDN APEX2 AARSD1 DCK TSN XAB2 PNP5A EIF6 TET3 FARSB	39	4
30490	maturation of SSU-rRNA	0.00018079	0.025078	MRPS11 NGDN RRS1 RRP36 WDR46	5	4
72132	mesenchyme morphogenesis	0.00021727	0.026925	ACTC1A MMD ACTA1A	3	4
6807	nitrogen compound metabolic process	0.00022183	0.026925	EIF4E3 TP53RK SI:DKEY-15F17.8 DDX47 HEXB MRPS11 ZGC:136826 PRSS60.2 AK7B MRPL37 WDR46 DUSP16 SI:DKEY-3H3.3 FTCD SI:CH211-212D10.2 CRY-DASH SERP1 CAPN9 ZC3H7A ELOVL7B TOP1MT KDR ZGC:101553 VCPKMT NBN ZGC:136908 AP5S1 APOBEC2A LIN52 GAMT SI:DKEY-51E6.1 ADKB LIG1 NGDN PRSS16 CASPB FZR1A AARSD1 DCK POMGNT1 ATG12 TSN PNP5A ECRG4A DCT TET3 CFD NOTUM1B XRCC6BP1 SGMS1 PAPSS2A RNMT YTHDC1 BMI1B WDR61 PRCP…	94	4
61061	muscle structure development	0.00037019	0.040514	MKXA PYGMB WNT5B ACTN1 MEOX1 MYL9A PRP JAM2A LDB3A POMK CXCR4A ACTA1A APOBEC2A	13	4
3272	endocardial cushion formation	0.00037552	0.040514	ACTC1A MMD	2	4
8152	metabolic process	3.5413e-07	0.00067424	HBBE2 TP53RK COX6A1 TM7SF2 DHRS13A.2 CAPN9 KDR NBN ZGC:136908 AP5S1 APOBEC2A GAMT SI:DKEY-51E6.1 LIG1 NGDN AARSD1 ATG12 SULT2ST2 CFD NOTUM1B HBAE3 YTHDC1 NFE2L2B WDR61 TRMT2B TAF5L ACAT1 MOGAT3B EBP SRSF5A PCYT1AA UAP1L1 RRS1 CYC1 ZGC:171480 EPHX1 UBE2G1A AGXTA DHCR24 EIF6 TSPAN5B PEMT IHHA BLMH FBXL5 SAE1 FARSB EIF4E3 SI:DKEY-15F17.8 DDX47 HEXB MRPS11 ZGC:136826 PRSS60.2 AK7B MRPL37 WDR46 DUSP16…	123	5
44238	primary metabolic process	6.9437e-07	0.00067424	TP53RK TM7SF2 DHRS13A.2 CAPN9 KDR NBN ZGC:136908 AP5S1 APOBEC2A SI:DKEY-51E6.1 LIG1 NGDN AARSD1 ATG12 CFD NOTUM1B YTHDC1 NFE2L2B WDR61 TRMT2B TAF5L ACAT1 MOGAT3B EBP SRSF5A PCYT1AA UAP1L1 RRS1 ZGC:171480 EPHX1 UBE2G1A AGXTA DHCR24 EIF6 TSPAN5B PEMT IHHA BLMH FBXL5 SAE1 FARSB EIF4E3 SI:DKEY-15F17.8 DDX47 HEXB MRPS11 ZGC:136826 PRSS60.2 AK7B MRPL37 WDR46 DUSP16 SI:DKEY-3H3.3 FTCD CRY-DASH SERP1 ZC3…	111	5
1901360	organic cyclic compound metabolic process	6.065e-06	0.0030991	TP53RK PAPSS2A RNMT YTHDC1 DDX47 MRPS11 NFE2L2B WDR61 TRMT2B AK7B LIN9 WDR46 FTCD TM7SF2 NT5E EBP SRSF5A CRY-DASH ZC3H7A ELOVL7B TOP1MT UAP1L1 RRS1 ZGC:101553 RRP36 NBN AP5S1 APOBEC2A LIN52 ADKB PKLR LIG1 NIFK NGDN EPHX1 APEX2 DHCR24 AARSD1 DCK CYP8B2 TSN XAB2 PNP5A EIF6 DCT TET3 FARSB	47	5
71704	organic substance metabolic process	6.3833e-06	0.0030991	TP53RK TM7SF2 DHRS13A.2 CAPN9 KDR NBN ZGC:136908 AP5S1 APOBEC2A GAMT SI:DKEY-51E6.1 LIG1 NGDN AARSD1 ATG12 CFD NOTUM1B YTHDC1 NFE2L2B WDR61 TRMT2B TAF5L ACAT1 MOGAT3B EBP SRSF5A PCYT1AA UAP1L1 RRS1 ZGC:171480 EPHX1 UBE2G1A AGXTA DHCR24 EIF6 TSPAN5B PEMT IHHA BLMH FBXL5 SAE1 FARSB EIF4E3 SI:DKEY-15F17.8 DDX47 HEXB MRPS11 ZGC:136826 PRSS60.2 AK7B MRPL37 WDR46 DUSP16 SI:DKEY-3H3.3 FTCD SI:CH211-212D…	113	5
44237	cellular metabolic process	2.0323e-05	0.0078935	HBBE2 TP53RK COX6A1 DHRS13A.2 KDR NBN ZGC:136908 AP5S1 APOBEC2A GAMT SI:DKEY-51E6.1 LIG1 NGDN AARSD1 ATG12 SULT2ST2 NOTUM1B HBAE3 YTHDC1 WDR61 TRMT2B TAF5L ACAT1 MOGAT3B SRSF5A PCYT1AA UAP1L1 RRS1 CYC1 ZGC:171480 EPHX1 UBE2G1A AGXTA EIF6 PEMT BLMH FBXL5 SAE1 FARSB EIF4E3 SI:DKEY-15F17.8 DDX47 HEXB MRPS11 ZGC:136826 AK7B MRPL37 WDR46 DUSP16 SI:DKEY-3H3.3 FTCD SI:CH211-212D10.2 CRY-DASH SERP1 SULT3…	106	5
462	maturation of SSU-rRNA from tricistronic rRNA transcript (SSU-rRNA, 5.8S rRNA, LSU-rRNA)	2.723e-05	0.0088135	MRPS11 NGDN RRS1 RRP36 WDR46	5	5
6725	cellular aromatic compound metabolic process	7.0765e-05	0.018442	TP53RK PAPSS2A RNMT YTHDC1 DDX47 MRPS11 WDR61 TRMT2B AK7B LIN9 WDR46 FTCD NT5E SRSF5A CRY-DASH ZC3H7A ELOVL7B TOP1MT UAP1L1 RRS1 ZGC:101553 RRP36 NBN AP5S1 APOBEC2A LIN52 ADKB PKLR LIG1 NIFK NGDN EPHX1 APEX2 AARSD1 DCK TSN XAB2 PNP5A EIF6 DCT TET3 FARSB	42	5
42274	ribosomal small subunit biogenesis	7.5972e-05	0.018442	MRPS11 ZGC:136826 NGDN RRS1 RRP36 WDR46	6	5
35239	tube morphogenesis	9.0514e-05	0.019531	WNT5B SDC2 HEXB ACKR3B MYH11A COBL PRCP PDCD2L FGF1A PRP BMP4 PDCL3 WNT11R BMPER KDR HAS2 CXCR4A APOBEC2A HOXD4A	19	5
46483	heterocycle metabolic process	0.00011389	0.020407	TP53RK PAPSS2A RNMT YTHDC1 DDX47 MRPS11 WDR61 TRMT2B AK7B LIN9 WDR46 FTCD NT5E SRSF5A CRY-DASH ZC3H7A ELOVL7B TOP1MT UAP1L1 RRS1 ZGC:101553 RRP36 NBN AP5S1 APOBEC2A LIN52 ADKB PKLR LIG1 NIFK NGDN EPHX1 APEX2 AARSD1 DCK TSN XAB2 PNP5A EIF6 TET3 FARSB	41	5
34641	cellular nitrogen compound metabolic process	0.00011559	0.020407	EIF4E3 TP53RK SGMS1 PAPSS2A RNMT YTHDC1 DDX47 HEXB MRPS11 ZGC:136826 WDR61 TRMT2B AK7B MRPL37 LIN9 WDR46 FTCD NT5E SRSF5A CRY-DASH PDF ZC3H7A ELOVL7B TOP1MT UAP1L1 RRS1 ZGC:101553 RRP36 NBN AP5S1 APOBEC2A LIN52 ADKB PKLR LIG1 NIFK ZGC:171480 NGDN APEX2 AARSD1 DCK TSN SPCS3 XAB2 PNP5A EIF6 TET3 FARSB	48	5
1568	blood vessel development	0.0001327	0.021475	TWSG1A WNT5B SDC2 HEXB ACKR3B PRCP PDCD2L FGF1A PRP PDCL3 BMPER KDR HAS2 CXCR4A HOXD4A	15	5
6139	nucleobase-containing compound metabolic process	0.00015198	0.022704	TP53RK PAPSS2A RNMT YTHDC1 DDX47 MRPS11 WDR61 TRMT2B AK7B LIN9 WDR46 NT5E SRSF5A CRY-DASH ZC3H7A ELOVL7B TOP1MT UAP1L1 RRS1 ZGC:101553 RRP36 NBN AP5S1 APOBEC2A LIN52 ADKB PKLR LIG1 NIFK NGDN APEX2 AARSD1 DCK TSN XAB2 PNP5A EIF6 TET3 FARSB	39	5
30490	maturation of SSU-rRNA	0.00018079	0.025078	MRPS11 NGDN RRS1 RRP36 WDR46	5	5
72132	mesenchyme morphogenesis	0.00021727	0.026925	ACTC1A MMD ACTA1A	3	5
6807	nitrogen compound metabolic process	0.00022183	0.026925	EIF4E3 TP53RK SI:DKEY-15F17.8 DDX47 HEXB MRPS11 ZGC:136826 PRSS60.2 AK7B MRPL37 WDR46 DUSP16 SI:DKEY-3H3.3 FTCD SI:CH211-212D10.2 CRY-DASH SERP1 CAPN9 ZC3H7A ELOVL7B TOP1MT KDR ZGC:101553 VCPKMT NBN ZGC:136908 AP5S1 APOBEC2A LIN52 GAMT SI:DKEY-51E6.1 ADKB LIG1 NGDN PRSS16 CASPB FZR1A AARSD1 DCK POMGNT1 ATG12 TSN PNP5A ECRG4A DCT TET3 CFD NOTUM1B XRCC6BP1 SGMS1 PAPSS2A RNMT YTHDC1 BMI1B WDR61 PRCP…	94	5
61061	muscle structure development	0.00037019	0.040514	MKXA PYGMB WNT5B ACTN1 MEOX1 MYL9A PRP JAM2A LDB3A POMK CXCR4A ACTA1A APOBEC2A	13	5
3272	endocardial cushion formation	0.00037552	0.040514	ACTC1A MMD	2	5

## Sheet: Excel Table S5
S5 Fold change of genes differentially expressed in all exposures
		fold change
gene	description	0.5	1	2	10	Cluster
aldocb	Predicted to have fructose-bisphosphate aldolase activity. Predicted to be involved in fructose 1,6-bisphosphate metabolic process and glycolytic process. Predicted to localize to cytosol. Human ortholog(s) of this gene implicated in autoimmune disease of the nervous system. Is expressed in several structures, including axis; nervous system; neural tube; solid lens vesicle; and trigeminal placode…	0.82681	0.748511	0.814073	0.824738	1
gad1b	Predicted to have glutamate decarboxylase activity and pyridoxal phosphate binding activity. Involved in gamma-aminobutyric acid biosynthetic process. Human ortholog(s) of this gene implicated in anxiety disorder; bipolar disorder; schizophrenia; and spastic quadriplegia. Is expressed in central nervous system; eye; neural tube; and neurons. Orthologous to human GAD1 (glutamate decarboxylase 1).	0.733641	0.689532	0.670901	0.733148	1
gnat2	Predicted to have G protein-coupled receptor binding activity; G-protein beta/gamma-subunit complex binding activity; and GTPase activity. Involved in detection of light stimulus involved in visual perception. Predicted to localize to heterotrimeric G-protein complex. Used to study achromatopsia and cone-rod dystrophy. Human ortholog(s) of this gene implicated in achromatopsia 4 and color blindne…	0.758762	0.643066	0.727054	0.709468	1
gngt2b	Predicted to have G-protein beta-subunit binding activity. Predicted to be involved in G protein-coupled receptor signaling pathway. Predicted to localize to G-protein beta/gamma-subunit complex and heterotrimeric G-protein complex. Is expressed in pineal complex; retina; and retinal cone cell. Orthologous to human GNGT2 (G protein subunit gamma transducin 2).	0.812865	0.656663	0.755275	0.830748	1
nsfa	Predicted to have ATPase activity. Involved in animal organ development; neurogenesis; and pigment granule localization. Predicted to localize to Golgi stack. Is expressed in several structures, including nervous system; neural rod; neural tube; swim bladder; and trigeminal placode. Orthologous to human NSF (N-ethylmaleimide sensitive factor, vesicle fusing ATPase).	0.682325	0.70952	0.703315	0.749656	1
opn1mw1	Predicted to have G protein-coupled photoreceptor activity. Predicted to be involved in G protein-coupled receptor signaling pathway; cellular response to light stimulus; and phototransduction. Localizes to photoreceptor outer segment. Is expressed in several structures, including endocrine system; heart; integument; photoreceptor cell; and visual system.	0.734087	0.684589	0.736338	0.803412	1
opn1sw1	Predicted to have G protein-coupled photoreceptor activity. Predicted to be involved in G protein-coupled receptor signaling pathway; cellular response to light stimulus; and phototransduction. Predicted to localize to integral component of plasma membrane and photoreceptor outer segment. Human ortholog(s) of this gene implicated in blue color blindness. Is expressed in several structures, includ…	0.711293	0.678048	0.707825	0.806551	1
opn1sw2	Predicted to have G protein-coupled photoreceptor activity. Predicted to be involved in G protein-coupled receptor signaling pathway; cellular response to light stimulus; and phototransduction. Localizes to photoreceptor outer segment. Is expressed in several structures, including endocrine system; heart; integument; photoreceptor cell; and visual system.	0.72563	0.644887	0.730875	0.802757	1
safb	Predicted to have sequence-specific DNA binding activity. Predicted to be involved in regulation of mRNA processing and regulation of transcription by RNA polymerase II. Predicted to localize to nucleus. Orthologous to several human genes including SAFB (scaffold attachment factor B).	0.767325	0.779746	0.823664	0.782434	1
syt5b	Predicted to have several functions, including calcium ion binding activity; phospholipid binding activity; and syntaxin binding activity. Predicted to be involved in cellular response to calcium ion; regulation of secretion by cell; and synaptic vesicle cycle. Predicted to localize to axon; plasma membrane; and secretory vesicle. Human ortholog(s) of this gene implicated in congenital myasthenic…	0.639889	0.687803	0.699484	0.74569	1
vat1	Predicted to have cofactor binding activity. Predicted to be involved in oxidation-reduction process. Is expressed in nervous system; neural tube; swim bladder; swim bladder bud; and trigeminal placode. Orthologous to human VAT1 (vesicle amine transport 1).	0.823207	0.807839	0.813454	0.865598	1
cdk5r2a	Predicted to have cyclin-dependent protein serine/threonine kinase activator activity. Involved in embryonic retina morphogenesis in camera-type eye and retina layer formation. Predicted to localize to protein kinase 5 complex. Orthologous to human CDK5R2 (cyclin dependent kinase 5 regulatory subunit 2).	0.640937	0.530604	0.666495	0.746898	2
dpysl5b	Predicted to have hydrolase activity, acting on carbon-nitrogen (but not peptide) bonds, in cyclic amides. Predicted to be involved in axon guidance. Predicted to localize to cytosol. Is expressed in central nervous system and trigeminal ganglion. Orthologous to human DPYSL5 (dihydropyrimidinase like 5).	0.452817	0.535735	0.550251	0.596791	2
lhfpl3	Predicted to localize to integral component of membrane. Is expressed in central nervous system. Orthologous to human LHFPL3 (LHFPL tetraspan subfamily member 3).	0.546665	0.606272	0.490515	0.604854	2
pde6c	Predicted to have 3',5'-cyclic-nucleotide phosphodiesterase activity and metal ion binding activity. Involved in embryonic retina morphogenesis in camera-type eye; photoreceptor cell maintenance; and visual perception. Used to study retinal degeneration. Human ortholog(s) of this gene implicated in cone-rod dystrophy. Is expressed in head and visual system. Orthologous to human PDE6C (phosphodies…	0.67746	0.588662	0.696741	0.742923	2
prph2a	Predicted to be involved in visual perception. Predicted to localize to integral component of plasma membrane. Human ortholog(s) of this gene implicated in Leber congenital amaurosis; eye degenerative disease (multiple); and fundus albipunctatus. Orthologous to human PRPH2 (peripherin 2).	0.600907	0.538661	0.675805	0.579698	2
smarcd1	Involved in hemopoiesis; somite development; and spinal cord development. Predicted to localize to SWI/SNF complex; nBAF complex; and npBAF complex. Human ortholog(s) of this gene implicated in Coffin-Siris syndrome. Is expressed in ventricular zone. Orthologous to human SMARCD1 (SWI/SNF related, matrix associated, actin dependent regulator of chromatin, subfamily d, member 1).	0.619599	0.580854	0.620052	0.579572	2
pde6hb	Predicted to have 3',5'-cyclic-nucleotide phosphodiesterase activity and cGMP binding activity. Predicted to be involved in visual perception. Is expressed in epiphysis; eye; retina; retinal cone cell; and retinal photoreceptor layer.	0.712597	0.711106	0.542709	0.65047	2
dio3a	Exhibits thyroxine 5'-deiodinase activity. Involved in chordate embryonic development. Is expressed in several structures, including liver; nervous system; otic vesicle; pronephros; and yolk. Orthologous to human DIO3 (iodothyronine deiodinase 3).	3.42967	3.3548	4.39528	4.41086	3
ncf1	Predicted to have phosphatidylinositol binding activity and superoxide-generating NADPH oxidase activator activity. Involved in defense response to fungus and respiratory burst. Predicted to localize to cytoplasm. Human ortholog(s) of this gene implicated in Williams-Beuren syndrome; autosomal recessive chronic granulomatous disease cytochrome b-positive type I; and chronic granulomatous disease.…	3.81603	2.71999	5.34895	2.85356	3
obsl1a	Human ortholog(s) of this gene implicated in 3-M syndrome. Is expressed in immature eye and somite. Orthologous to human OBSL1 (obscurin like cytoskeletal adaptor 1).	6.93172	3.29878	3.15683	3.11565	3
si:ch73-266f23.3	Predicted to have RNA polymerase II regulatory region sequence-specific DNA binding activity. Predicted to localize to nucleus.	3.90351	4.94043	4.9368	3.73218	3
znfl2a	Predicted to have metal ion binding activity and nucleic acid binding activity. Is expressed in several structures, including hematopoietic system; margin; mesoderm; presumptive blood; and tail bud.	6.80744	3.34979	6.16293	3.52987	3
faua	Predicted to be a structural constituent of ribosome. Predicted to be involved in translation. Predicted to localize to cytosolic small ribosomal subunit. Orthologous to human FAU (FAU ubiquitin like and ribosomal protein S30 fusion).	1.29433	1.21275	1.20985	1.29392	4
col22a1	Involved in several processes, including embryonic caudal fin morphogenesis; fin regeneration; and muscle attachment. Predicted to localize to collagen trimer. Is expressed in several structures, including head; heart; inner ear; myotome; and pectoral fin. Previously called prp	1.6116	1.60505	1.48794	1.70235	4
rpl13a	Predicted to have mRNA binding activity. Predicted to be involved in negative regulation of translation. Predicted to localize to cytosolic large ribosomal subunit. Is expressed in several structures, including blastomere; heart; liver; musculature system; and pleuroperitoneal region. Orthologous to human RPL13A (ribosomal protein L13a).	1.18981	1.19494	1.17749	1.17225	4
rplp1	Predicted to have protein kinase activator activity and ribonucleoprotein complex binding activity. Involved in erythrocyte differentiation. Predicted to localize to cytosolic large ribosomal subunit. Is expressed in unfertilized egg. Orthologous to human RPLP1 (ribosomal protein lateral stalk subunit P1).	1.09944	1.12277	1.25194	1.18172	4
rps13	Predicted to have small ribosomal subunit rRNA binding activity. Predicted to be involved in translation. Predicted to localize to cytosolic small ribosomal subunit and nucleolus. Orthologous to human RPS13 (ribosomal protein S13).	1.35002	1.19314	1.30366	1.28512	4
rps15a	Predicted to be a structural constituent of ribosome. Involved in several processes, including brain development; chordate embryonic development; and erythrocyte differentiation. Predicted to localize to cytosolic small ribosomal subunit. Human ortholog(s) of this gene implicated in Diamond-Blackfan anemia. Orthologous to human RPS15A (ribosomal protein S15a).	1.13041	1.10993	1.22352	1.18707	4
rps27.1	Predicted to have RNA binding activity. Involved in erythrocyte differentiation. Predicted to localize to cytosolic small ribosomal subunit. Human ortholog(s) of this gene implicated in Diamond-Blackfan anemia. Orthologous to human RPS27 (ribosomal protein S27).	1.40831	1.2786	1.3437	1.32064	4
suclg1	Predicted to have nucleoside diphosphate kinase activity and succinate-CoA ligase (ADP-forming) activity. Predicted to be involved in nucleoside phosphate metabolic process; succinate metabolic process; and tricarboxylic acid cycle. Predicted to localize to cytosol and mitochondrion. Human ortholog(s) of this gene implicated in mitochondrial DNA depletion syndrome 9. Is expressed in several struc…	1.3954	1.24432	1.2327	1.33284	4
fbxl22	Predicted to contribute to ubiquitin-protein transferase activity. Involved in SCF-dependent proteasomal ubiquitin-dependent protein catabolic process and regulation of cardiac muscle cell contraction. Predicted to colocalize with mitochondrial respiratory chain complex I. Orthologous to human FBXL22 (F-box and leucine rich repeat protein 22).	3.95883	3.58587	2.90992	2.54115	5
gpn1	Predicted to have GTPase activity. Predicted to localize to cytoplasm and nucleus. Orthologous to human GPN1 (GPN-loop GTPase 1).	2.54207	2.4837	2.37141	2.97358	5
smkr1	No information in zebrafish	2.31601	2.6045	2.40408	2.5952	5
tmem192	Predicted to localize to late endosome and lysosomal membrane. Orthologous to human TMEM192 (transmembrane protein 192).	2.57053	2.92366	3.50946	3.67877	5
traf4b	Predicted to have tumor necrosis factor receptor binding activity; ubiquitin-protein transferase activity; and zinc ion binding activity. Predicted to be involved in protein K63-linked ubiquitination; regulation of intracellular signal transduction; and tumor necrosis factor-mediated signaling pathway. Predicted to localize to cytoplasm. Orthologous to human TRAF4 (TNF receptor associated factor …	3.0074	3.41594	2.95317	3.82602	5
ugt5d1	Predicted to have UDP-glycosyltransferase activity. Predicted to localize to intracellular membrane-bounded organelle. Is expressed in intestine; liver; and testis.	4.26368	2.70272	2.34328	4.8551	5
zgc:163061	Predicted to have DNA binding activity. Predicted to be involved in nucleosome assembly. Predicted to localize to nucleosome and nucleus. Human ortholog(s) of this gene implicated in acute lymphoblastic leukemia. Orthologous to human H1-1 (H1.1 linker histone, cluster member); H1-2 (H1.2 linker histone, cluster member); and H1-6 (H1.6 linker histone, cluster member).	3.49128	3.50418	3.33928	3.09184	5

## Sheet: Excel Table S6
S6 GO terms of genes differentially expressed in all exposures
ID	Term	p_val	adj_pval	genes	count	cluster
9583	detection of light stimulus	1.9671e-08	6.0782e-06	OPN1MW1 GNAT2 OPN1SW2 OPN1SW1	4	1
9581	detection of external stimulus	1.4093e-07	1.4516e-05	OPN1MW1 GNAT2 OPN1SW2 OPN1SW1	4	1
9582	detection of abiotic stimulus	1.4093e-07	1.4516e-05	OPN1MW1 GNAT2 OPN1SW2 OPN1SW1	4	1
9416	response to light stimulus	6.1386e-07	4.7421e-05	OPN1MW1 GNAT2 OPN1SW2 OPN1SW1	4	1
7601	visual perception	1.1894e-06	5.4476e-05	OPN1MW1 GNAT2 OPN1SW2 OPN1SW1	4	1
50953	sensory perception of light stimulus	1.3586e-06	5.4476e-05	OPN1MW1 GNAT2 OPN1SW2 OPN1SW1	4	1
9314	response to radiation	1.3884e-06	5.4476e-05	OPN1MW1 GNAT2 OPN1SW2 OPN1SW1	4	1
18298	protein-chromophore linkage	1.4104e-06	5.4476e-05	OPN1MW1 OPN1SW2 OPN1SW1	3	1
7602	phototransduction	2.0343e-06	6.9845e-05	OPN1MW1 OPN1SW2 OPN1SW1	3	1
71482	cellular response to light stimulus	2.9661e-06	9.1653e-05	OPN1MW1 OPN1SW2 OPN1SW1	3	1
51606	detection of stimulus	3.8629e-06	0.00010851	OPN1MW1 GNAT2 OPN1SW2 OPN1SW1	4	1
71478	cellular response to radiation	4.5305e-06	0.00011666	OPN1MW1 OPN1SW2 OPN1SW1	3	1
71214	cellular response to abiotic stimulus	8.206e-06	0.00018112	OPN1MW1 OPN1SW2 OPN1SW1	3	1
104004	cellular response to environmental stimulus	8.206e-06	0.00018112	OPN1MW1 OPN1SW2 OPN1SW1	3	1
9628	response to abiotic stimulus	2.762e-05	0.00056898	OPN1MW1 GNAT2 OPN1SW2 OPN1SW1	4	1
7600	sensory perception	3.4524e-05	0.00066675	OPN1MW1 GNAT2 OPN1SW2 OPN1SW1	4	1
50877	nervous system process	0.0001541	0.0027362	OPN1MW1 GNAT2 OPN1SW2 OPN1SW1	4	1
7186	G protein-coupled receptor signaling pathway	0.00015939	0.0027362	GNGT2B OPN1MW1 GNAT2 OPN1SW2 OPN1SW1	5	1
1580	detection of chemical stimulus involved in sensory perception of bitter taste	0.00049092	0.0065954	GNAT2	1	1
50912	detection of chemical stimulus involved in sensory perception of taste	0.00049092	0.0065954	GNAT2	1	1
50913	sensory perception of bitter taste	0.00049092	0.0065954	GNAT2	1	1
48893	afferent axon development in lateral line nerve	0.00049092	0.0065954	NSFA	1	1
48933	afferent axon development in posterior lateral line nerve	0.00049092	0.0065954	NSFA	1	1
3008	system process	0.00086086	0.010459	OPN1MW1 GNAT2 OPN1SW2 OPN1SW1	4	1
9449	gamma-aminobutyric acid biosynthetic process	0.00098162	0.010459	GAD1B	1	1
48894	efferent axon development in a lateral line nerve	0.00098162	0.010459	NSFA	1	1
48929	efferent axon development in posterior lateral line nerve	0.00098162	0.010459	NSFA	1	1
10635	regulation of mitochondrial fusion	0.00098162	0.010459	VAT1	1	1
10637	negative regulation of mitochondrial fusion	0.00098162	0.010459	VAT1	1	1
1505	regulation of neurotransmitter levels	0.0013224	0.012997	SYT5B GAD1B	2	1
10823	negative regulation of mitochondrion organization	0.0014721	0.012997	VAT1	1	1
48913	anterior lateral line nerve glial cell differentiation	0.0014721	0.012997	NSFA	1	1
48914	myelination of anterior lateral line nerve axons	0.0014721	0.012997	NSFA	1	1
48939	anterior lateral line nerve glial cell development	0.0014721	0.012997	NSFA	1	1
48940	anterior lateral line nerve glial cell morphogenesis involved in differentiation	0.0014721	0.012997	NSFA	1	1
9448	gamma-aminobutyric acid metabolic process	0.0019624	0.016264	GAD1B	1	1
48909	anterior lateral line nerve development	0.0019624	0.016264	NSFA	1	1
9605	response to external stimulus	0.0020001	0.016264	OPN1MW1 GNAT2 OPN1SW2 OPN1SW1	4	1
45162	clustering of voltage-gated sodium channels	0.0029422	0.022729	NSFA	1	1
35494	SNARE complex disassembly	0.0029422	0.022729	NSFA	1	1
45161	neuronal ion channel clustering	0.0039212	0.028996	NSFA	1	1
48897	myelination of lateral line nerve axons	0.0044104	0.028996	NSFA	1	1
48931	posterior lateral line nerve glial cell differentiation	0.0044104	0.028996	NSFA	1	1
48932	myelination of posterior lateral line nerve axons	0.0044104	0.028996	NSFA	1	1
48938	lateral line nerve glial cell morphogenesis involved in differentiation	0.0044104	0.028996	NSFA	1	1
48941	posterior lateral line nerve glial cell development	0.0044104	0.028996	NSFA	1	1
48942	posterior lateral line nerve glial cell morphogenesis involved in differentiation	0.0044104	0.028996	NSFA	1	1
50908	detection of light stimulus involved in visual perception	0.0048993	0.029113	GNAT2	1	1
48895	lateral line nerve glial cell differentiation	0.0048993	0.029113	NSFA	1	1
50962	detection of light stimulus involved in sensory perception	0.0048993	0.029113	GNAT2	1	1
48937	lateral line nerve glial cell development	0.0048993	0.029113	NSFA	1	1
43001	Golgi to plasma membrane protein transport	0.0048993	0.029113	NSFA	1	1
48918	posterior lateral line nerve development	0.0058766	0.034262	NSFA	1	1
42551	neuron maturation	0.0063649	0.035759	NSFA	1	1
48898	anterior lateral line system development	0.0063649	0.035759	NSFA	1	1
50909	sensory perception of taste	0.0068529	0.03715	GNAT2	1	1
48892	lateral line nerve development	0.0068529	0.03715	NSFA	1	1
42136	neurotransmitter biosynthetic process	0.0073408	0.039109	GAD1B	1	1
9584	detection of visible light	0.0078284	0.041	GNAT2	1	1
30388	fructose 1,6-bisphosphate metabolic process	0.0083159	0.042827	ALDOCB	1	1
48791	calcium ion-regulated exocytosis of neurotransmitter	0.0092901	0.047059	SYT5B	1	1
32787	monocarboxylic acid metabolic process	0.0094842	0.047268	GAD1B ALDOCB	2	1
61951	establishment of protein localization to plasma membrane	0.0097768	0.047953	NSFA	1	1
6893	Golgi to plasma membrane transport	0.010263	0.049553	NSFA	1	1
7600	sensory perception	3.8841e-06	0.00057097	PRPH2A PDE6C LHFPL3 ZGC:73359	4	2
7601	visual perception	1.6571e-05	0.00067288	PRPH2A PDE6C ZGC:73359	3	2
50877	nervous system process	1.7832e-05	0.00067288	PRPH2A PDE6C LHFPL3 ZGC:73359	4	2
50953	sensory perception of light stimulus	1.831e-05	0.00067288	PRPH2A PDE6C ZGC:73359	3	2
60059	embryonic retina morphogenesis in camera-type eye	3.3828e-05	0.00099456	CDK5R2A PDE6C	2	2
32501	multicellular organismal process	5.4978e-05	0.001347	SMARCD1 CDK5R2A PRPH2A PDE6C LHFPL3 DPYSL5B ZGC:73359	7	2
3008	system process	0.00010478	0.0022005	PRPH2A PDE6C LHFPL3 ZGC:73359	4	2
60042	retina morphogenesis in camera-type eye	0.00067773	0.012453	CDK5R2A PDE6C	2	2
48593	camera-type eye morphogenesis	0.0014911	0.024355	CDK5R2A PDE6C	2	2
1904031	positive regulation of cyclin-dependent protein kinase activity	0.0021851	0.027215	CDK5R2A	1	2
45737	positive regulation of cyclin-dependent protein serine/threonine kinase activity	0.0021851	0.027215	CDK5R2A	1	2
48592	eye morphogenesis	0.0022216	0.027215	CDK5R2A PDE6C	2	2
60041	retina development in camera-type eye	0.0030477	0.034462	CDK5R2A PDE6C	2	2
7411	axon guidance	0.0037308	0.036796	CDK5R2A DPYSL5B	2	2
97485	neuron projection guidance	0.0037547	0.036796	CDK5R2A DPYSL5B	2	2
32147	activation of protein kinase activity	0.004366	0.040113	CDK5R2A	1	2
90596	sensory organ morphogenesis	0.0048779	0.041214	CDK5R2A PDE6C	2	2
9790	embryo development	0.0050466	0.041214	SMARCD1 CDK5R2A PDE6C	3	2
50832	defense response to fungus	0.0011153	0.042382	NCF1	1	3
45730	respiratory burst	0.0011153	0.042382	NCF1	1	3
6412	translation	2.6648e-10	2.0939e-08	RPS15A RPLP1 RPS27.1 FAUA RPL13A RPS13	6	4
43043	peptide biosynthetic process	2.9701e-10	2.0939e-08	RPS15A RPLP1 RPS27.1 FAUA RPL13A RPS13	6	4
43604	amide biosynthetic process	1.1854e-09	5.2933e-08	RPS15A RPLP1 RPS27.1 FAUA RPL13A RPS13	6	4
6518	peptide metabolic process	1.5016e-09	5.2933e-08	RPS15A RPLP1 RPS27.1 FAUA RPL13A RPS13	6	4
43603	cellular amide metabolic process	1.2049e-08	3.3979e-07	RPS15A RPLP1 RPS27.1 FAUA RPL13A RPS13	6	4
44271	cellular nitrogen compound biosynthetic process	1.4157e-07	3.3269e-06	RPS15A RPLP1 RPS27.1 FAUA RPL13A RPS13	6	4
34645	cellular macromolecule biosynthetic process	2.727e-07	4.9992e-06	RPS15A RPLP1 RPS27.1 FAUA RPL13A RPS13	6	4
9059	macromolecule biosynthetic process	2.8364e-07	4.9992e-06	RPS15A RPLP1 RPS27.1 FAUA RPL13A RPS13	6	4
1901566	organonitrogen compound biosynthetic process	3.9739e-07	6.2258e-06	RPS15A RPLP1 RPS27.1 FAUA RPL13A RPS13	6	4
10467	gene expression	1.614e-06	2.2758e-05	RPS15A RPLP1 RPS27.1 FAUA RPL13A RPS13	6	4
44249	cellular biosynthetic process	6.4166e-06	8.2249e-05	RPS15A RPLP1 RPS27.1 FAUA RPL13A RPS13	6	4
1901576	organic substance biosynthetic process	8.0264e-06	8.4951e-05	RPS15A RPLP1 RPS27.1 FAUA RPL13A RPS13	6	4
30218	erythrocyte differentiation	8.2271e-06	8.4951e-05	RPS15A RPLP1 RPS27.1	3	4
34101	erythrocyte homeostasis	8.4348e-06	8.4951e-05	RPS15A RPLP1 RPS27.1	3	4
9058	biosynthetic process	9.2552e-06	8.6999e-05	RPS15A RPLP1 RPS27.1 FAUA RPL13A RPS13	6	4
2262	myeloid cell homeostasis	1.0953e-05	9.6527e-05	RPS15A RPLP1 RPS27.1	3	4
48872	homeostasis of number of cells	1.6392e-05	0.00013596	RPS15A RPLP1 RPS27.1	3	4
30099	myeloid cell differentiation	4.1458e-05	0.00030937	RPS15A RPLP1 RPS27.1	3	4
34641	cellular nitrogen compound metabolic process	4.1688e-05	0.00030937	RPS15A RPLP1 RPS27.1 FAUA RPL13A RPS13	6	4
44267	cellular protein metabolic process	0.00021603	0.001523	RPS15A RPLP1 RPS27.1 FAUA RPL13A RPS13	6	4
30097	hemopoiesis	0.00052366	0.003516	RPS15A RPLP1 RPS27.1	3	4
19538	protein metabolic process	0.00057482	0.0035496	RPS15A RPLP1 RPS27.1 FAUA RPL13A RPS13	6	4
48534	hematopoietic or lymphoid organ development	0.00057901	0.0035496	RPS15A RPLP1 RPS27.1	3	4
2520	immune system development	0.00060979	0.0035825	RPS15A RPLP1 RPS27.1	3	4
44260	cellular macromolecule metabolic process	0.00082717	0.0046652	RPS15A RPLP1 RPS27.1 FAUA RPL13A RPS13	6	4
35124	embryonic caudal fin morphogenesis	0.0010708	0.0058071	PRP	1	4
44238	primary metabolic process	0.0011718	0.0061192	RPS15A RPLP1 RPS27.1 FAUA RPL13A SUCLG1 RPS13	7	4
44237	cellular metabolic process	0.0012245	0.0061662	RPS15A RPLP1 RPS27.1 FAUA RPL13A SUCLG1 RPS13	7	4
1901564	organonitrogen compound metabolic process	0.0017505	0.0085113	RPS15A RPLP1 RPS27.1 FAUA RPL13A RPS13	6	4
35122	embryonic medial fin morphogenesis	0.0021406	0.010061	PRP	1	4
35143	caudal fin morphogenesis	0.002497	0.011357	PRP	1	4
42592	homeostatic process	0.0026226	0.011556	RPS15A RPLP1 RPS27.1	3	4
8152	metabolic process	0.0027087	0.011573	RPS15A RPLP1 RPS27.1 FAUA RPL13A SUCLG1 RPS13	7	4
43170	macromolecule metabolic process	0.003339	0.013847	RPS15A RPLP1 RPS27.1 FAUA RPL13A RPS13	6	4
33336	caudal fin development	0.0039214	0.015359	PRP	1	4
16203	muscle attachment	0.0039214	0.015359	PRP	1	4
28	ribosomal small subunit assembly	0.005344	0.019829	RPS27.1	1	4
35141	medial fin morphogenesis	0.005344	0.019829	PRP	1	4
6807	nitrogen compound metabolic process	0.0064649	0.023373	RPS15A RPLP1 RPS27.1 FAUA RPL13A RPS13	6	4
33338	medial fin development	0.0074746	0.026348	PRP	1	4
2376	immune system process	0.0082573	0.028397	RPS15A RPLP1 RPS27.1	3	4
35113	embryonic appendage morphogenesis	0.012077	0.040545	PRP	1	4
6099	tricarboxylic acid cycle	0.01243	0.04076	SUCLG1	1	4
48513	animal organ development	0.013605	0.043373	RPS15A RPLP1 RPS27.1 PRP	4	4
42255	ribosome assembly	0.013842	0.043373	RPS27.1	1	4
71704	organic substance metabolic process	0.014835	0.045472	RPS15A RPLP1 RPS27.1 FAUA RPL13A RPS13	6	4
6414	translational elongation	0.015253	0.045758	RPLP1	1	4
1903115	regulation of actin filament-based movement	0.00035701	0.024989	FBXL22	1	5
86004	regulation of cardiac muscle cell contraction	0.00035701	0.024989	FBXL22	1	5
7250	activation of NF-kappaB-inducing kinase activity	0.00053548	0.024989	TRAF4B	1	5

## Sheet: Excel Table S7
S7 qRT-PCR and RNA-Seq expression values
Exposure	gene	Ct	ΔCt (actb1)	Average ΔCt	SD ΔCt	ΔΔCt	fc	p-val	qrtpcr fc w/ delta Ct	RNA-Seq TMM Expression	RNA Seq TPM Expression
0	actb1	18.97
0	actb1	18.673
0.5	actb1	19.426
0.5	actb1	18.789
10	actb1	18.572
10	actb1	18.765
0	cdk5r2a	20.495	1.525	1.586	0.0855599	0			0.333209	0.0400601	0.039162
0	cdk5r2a	20.319	1.646
0.5	cdk5r2a	20.66	1.234	1.745	0.722663	0.16	0.895335	0.807557	0.298334	0.02445	0.023902
0.5	cdk5r2a	21.045	2.256
10	cdk5r2a	21.659	3.087	3.095	0.0106066	1.509	0.351355	0.0234367	0.117075	0.028808	0.028162
10	cdk5r2a	21.867	3.102
0	dio3a	28.442	9.472	9.602	0.183848	0			0.0012868	0.000746285	0.000661
0	dio3a	28.405	9.732
0.5	dio3a	28.906	9.48	10.049	0.804688	0.447	0.733567	0.573877	0.000943951	0.002185	0.002865
0.5	dio3a	29.407	10.618
10	dio3a	30.149	11.577	11.393	0.260215	1.791	0.288972	0.0207942	0.000371848	0.003828	0.005709
10	dio3a	29.974	11.209
0	dpysl5b	24.314	5.344	5.677	0.470226	0			0.0195525	0.0536205	0.026022
0	dpysl5b	24.682	6.009
0.5	dpysl5b	24.913	5.487	6.01	0.739634	0.333	0.793609	0.652678	0.0155171	0.024789	0.01203
0.5	dpysl5b	25.322	6.533
10	dpysl5b	26.397	7.825	7.833	0.0113137	2.157	0.2243	0.0972273	0.00438563	0.031981	0.01552
10	dpysl5b	26.606	7.841
0	fbxl22	33.073	14.103	14.17	0.0947523	0			5.42507e-05	0.000414059	0
0	fbxl22	32.91	14.237
0.5	fbxl22	32.949	13.523	14.018	0.699329	-0.153	1.11149	0.80979	6.02993e-05	0.001814	0.002396
0.5	fbxl22	33.301	14.512
10	fbxl22	32.456	13.884	13.909	0.0346482	-0.261	1.19872	0.127563	6.50316e-05	0.000924	0.001428
10	fbxl22	32.698	13.933
0	gpn	28.657	9.687	9.804	0.164756	0			0.00111906	0.0022151	0.002215
0	gpn	28.593	9.92
0.5	gpn	28.777	9.351	9.555	0.287792	-0.249	1.18838	0.422898	0.00132987	0.006051	0.006051
0.5	gpn	28.547	9.758
10	gpn	28.867	10.295	10.26	0.0502046	0.456	0.729005	0.135122	0.000815798	0.006717	0.006717
10	gpn	28.989	10.224
0	ihfpl3	26.564	7.594	7.829	0.331633	0			0.00439933	0.045227	0.03951
0	ihfpl3	26.736	8.063
0.5	ihfpl3	27.201	7.775	8.03	0.359917	0.201	0.869947	0.620436	0.00382719	0.023195	0.020263
0.5	ihfpl3	27.073	8.284
10	ihfpl3	27.238	8.666	8.748	0.115258	0.919	0.528875	0.129322	0.0023267	0.02817	0.024609
10	ihfpl3	27.594	8.829
0	obs1a	28.301	9.331	9.482	0.213546	0			0.00139841	0.000414059	0
0	obs1a	28.306	9.633
0.5	obs1a	29.091	9.665	9.839	0.246073	0.357	0.780786	0.26375	0.00109186	0.003619	0.0009
0.5	obs1a	28.802	10.013
10	obs1a	29.142	10.57	10.61	0.0558614	1.128	0.457708	0.0689515	0.000640062	0.001256	0.000255
10	obs1a	29.414	10.649
0	prph2a	19.641	0.671	0.997	0.460327	0			0.501214	0.082779	0.057298
0	prph2a	19.995	1.322
0.5	prph2a	20.465	1.039	1.372	0.470933	0.375	0.770838	0.504705	0.386355	0.047536	0.032903
0.5	prph2a	20.494	1.705
10	prph2a	20.53	1.958	1.859	0.140007	0.862	0.549999	0.206886	0.275667	0.052768	0.036525
10	prph2a	20.525	1.76
0	smarcd1	26.887	7.917	8.176	0.366281	0			0.00345763	0.0582321	0.036037
0	smarcd1	27.108	8.435
0.5	smarcd1	27.133	7.707	8.178	0.666095	0.002	0.998615	0.997452	0.00345284	0.035904	0.02222
0.5	smarcd1	27.438	8.649
10	smarcd1	26.807	8.235	8.179	0.079196	0.003	0.997923	0.992671	0.00345045	0.033822	0.020931
10	smarcd1	26.888	8.123
0	traf4b	33.113	14.143	14.309	0.234052	0			4.92847e-05	0.000659426	0.000471
0	traf4b	33.147	14.474
0.5	traf4b	33.055	13.629	13.684	0.0770746	-0.625	1.54221	0.137423	7.60074e-05	0.002263	0.00217
0.5	traf4b	32.527	13.738
10	traf4b	32.366	13.794	13.636	0.224153	-0.673	1.59438	0.0992354	7.85788e-05	0.001641	0.001406
10	traf4b	32.242	13.477
0	ugt5d	33.627	14.657	14.718	0.086267	0			3.71057e-05	0.000414059	0
0	ugt5d	33.452	14.779
0.5	ugt5d	32.735	13.309	13.255	0.0763675	-1.463	2.75681	0.00329405	0.000102293	0.001924	0.00148
0.5	ugt5d	31.99	13.201
10	ugt5d	32.754	14.182	13.843	0.479418	-0.875	1.83401	0.226365	6.80521e-05	0.002133	0.001996
10	ugt5d	32.269	13.504
